# Supplementary material for: Proteome dataset of mouse macrophage cell line infected with tick-borne encephalitis virus
Source: Data Brief. 2019 Dec 19;28:105029. doi: 10.1016/j.dib.2019.105029 (PMC6939094; doi:10.1016/j.dib.2019.105029)
Supplement: Multimedia component 1 [file mmc1.xlsx]

## Sheet: Sheet1
Accession	median_h2	median_h6	median_m2	median_m6	log2_meadian_hm2	log2_meadian_hm6	p_value_hm2	p_value_hm6	log10_pv_hm2	log10_pv_hm6	cluster_hm2	cluster_hm6	freq_m2	freq_m6	freq_h2	freq_h6
1433B_MOUSE	0.751	0.751	1.451	1.191	-0.950163	-0.665289	0.0471336	0.165775	1.32667	0.78048	non_hm2	non_hm6	1	1	1	0.888889			Accession	protein id
1433E_MOUSE	0.911	0.911	1.131	0.911	-0.312076	0	0.00980123	0.919568	2.00872	0.036416	non_hm2	non_hm6	1	1	1	0.888889			median_h2	median emPAI values for technical and biological repeats of the Hypr series on day 2 of infection
1433F_MOUSE	0.751	0.561	0.751	0.751	0	-0.420812	1	0.143655	0	0.842679	non_hm2	non_hm6	1	1	1	0.888889			p_value_hm2	p-value (Wilcoxon test) for proteins for the H and M series on the 2nd day after infection
1433G_MOUSE	0.741	0.951	0.951	0.951	-0.359972	0	0.0987227	0.39421	1.00558	0.404272	non_hm2	non_hm6	1	1	1	0.888889			cluster_hm2	the clusters in Figure 2 reflect the change in the 6th after infection protein content compared with the 2nd day after infection. The figure does not reflect proteins whose content does not change on the sixth day compared to the second day.
1433T_MOUSE	0.411	0.571	0.571	0.666	-0.474352	-0.222031	0.174365	0.508433	0.758542	0.293766	non_hm2	non_hm6	1	1	1	0.888889			freq_m2	frequency of protein identification in biological samples
1433Z_MOUSE	0.971	0.971	1.781	1.091	-0.875144	-0.168108	0.0255664	0.486638	1.59233	0.312794	non_hm2	non_hm6	1	1	1	0.888889
2AAA_MOUSE	0.221	0.221	0.221	0.191	0	0.210474	0.4343	1	0.362211	0	non_hm2	non_hm6	1	1	1	0.888889
2ABA_MOUSE	0.001	0.001	0.001	0.001	0	0	0.0757962	1	1.12035	0	non_hm2	non_hm6	0.333333	0	0	0
3HIDH_MOUSE	0.001	0.001	0.001	0.001	0	0	0.0757962	0.144217	1.12035	0.840984	non_hm2	non_hm6	0	0.25	0.333333	0
4F2_MOUSE	0.121	0.181	0.251	0.151	-1.05268	0.261441	0.71931	0.516093	0.143084	0.287272	non_hm2	non_hm6	0.666667	1	1	0.888889
5NTC_MOUSE	0.001	0.001	0.001	0.001	0	0	0.033169	0.0585948	1.47927	1.23214	non_hm2	non_hm6	0.444444	0.375	0	0
6PGD_MOUSE	0.431	0.521	0.521	0.391	-0.273596	0.414115	0.143315	0.429883	0.843707	0.366649	non_hm2	non_hm6	1	1	1	1
6PGL_MOUSE	0.121	0.261	0.121	0.131	0	0.994483	1	0.254635	0	0.594081	non_hm2	non_hm6	0.666667	0.5	0.666667	0.888889
AATC_MOUSE	0.151	0.231	0.321	0.231	-1.08802	0	0.00777813	0.960134	2.10912	0.0176681	non_hm2	non_hm6	1	1	1	0.777778
AATF_MOUSE	0.001	0.001	0.061	0.001	-5.93074	0	0.185077	0.907612	0.732648	0.0421	non_hm2	non_hm6	0.666667	0.375	0.222222	0.333333
AATM_MOUSE	0.311	0.311	0.401	0.401	-0.366688	-0.366688	0.033201	0.133729	1.47885	0.873775	non_hm2	non_hm6	1	1	1	1
ABCE1_MOUSE	0.211	0.101	0.271	0.101	-0.36105	0	0.384328	0.957843	0.415298	0.0187056	non_hm2	non_hm6	1	1	0.888889	0.888889
ABCF1_MOUSE	0.001	0.001	0.031	0.001	-4.9542	0	0.00467038	0.673105	2.33065	0.171917	down_hm2	non_hm6	0.666667	0.375	0	0.222222
ABCF2_MOUSE	0.051	0.001	0.051	0.001	0	0	0.706575	0.0943265	0.150842	1.02537	non_hm2	non_hm6	0.666667	0	0.555556	0.333333
ACAD9_MOUSE	0.001	0.001	0.001	0.001	0	0	0.0757962	1	1.12035	0	non_hm2	non_hm6	0.333333	0	0	0
ACADL_MOUSE	0.001	0.071	0.071	0.001	-6.14975	6.14975	0.00467038	0.212546	2.33065	0.672547	down_hm2	non_hm6	0.666667	0.25	0	0.555556
ACADM_MOUSE	0.001	0.001	0.001	0.001	0	0	0.0768812	0.0596563	1.11418	1.22434	non_hm2	non_hm6	0.333333	0.375	0	0
ACADS_MOUSE	0.001	0.071	0.001	0.001	0	6.14975	0.0757962	0.397684	1.12035	0.400462	non_hm2	non_hm6	0.333333	0.375	0	0.555556
ACADV_MOUSE	0.001	0.091	0.091	0.026	-6.50779	1.80735	0.231605	0.198806	0.635252	0.701571	non_hm2	non_hm6	0.666667	0.5	0.444444	0.777778
ACINU_MOUSE	0.021	0.001	0.041	0.001	-0.965235	0	0.00955491	0.0596563	2.01977	1.22434	non_hm2	non_hm6	1	0.375	0.555556	0
ACL6A_MOUSE	0.001	0.071	0.141	0.071	-7.13955	0	0.000134155	0.957336	3.87239	0.0189357	down_hm2	non_hm6	1	0.75	0	0.555556
ACLY_MOUSE	0.061	0.061	0.061	0.061	0	0	0.71974	0.723952	0.142824	0.14029	non_hm2	non_hm6	0.666667	1	1	0.666667
ACON_MOUSE	0.161	0.211	0.251	0.251	-0.640627	-0.250444	0.00071803	0.261641	3.14386	0.582294	non_hm2	non_hm6	1	1	1	0.888889
ACOT2_MOUSE	0.001	0.001	0.071	0.001	-6.14975	0	0.0135579	1	1.86781	0	non_hm2	non_hm6	0.555556	0	0	0
ACOT9_MOUSE	0.001	0.001	0.001	0.001	0	0	1	1	0	0	non_hm2	non_hm6	0	0	0	0
ACSL4_MOUSE	0.041	0.081	0.081	0.061	-0.982298	0.409113	0.241468	0.232179	0.617141	0.634176	non_hm2	non_hm6	1	1	0.888889	1
ACTB_MOUSE	2.941	3.261	3.591	3.591	-0.288079	-0.139071	0.266208	0.922821	0.574779	0.0348823	non_hm2	non_hm6	0.777778	0.875	0.888889	1
ACTBL_MOUSE	0.001	0.001	0.001	0.701	0	-9.45327	0.273322	0.506681	0.563326	0.295265	non_hm2	non_hm6	0.333333	0.75	0.111111	0.333333
ACTC_MOUSE	1.131	1.301	1.481	1.301	-0.388973	0	0.0874719	1	1.05813	0	non_hm2	non_hm6	0.888889	1	1	1
ACTG_MOUSE	0.001	0.001	0.001	0.001	0	0	0.496769	0.345779	0.303845	0.461202	non_hm2	non_hm6	0.222222	0.125	0.111111	0
ACTN1_MOUSE	0.001	0.001	0.001	0.016	0	-4	0.187957	0.564365	0.725942	0.24844	non_hm2	non_hm6	0.444444	0.5	0.222222	0.444444
ACTN2_MOUSE	0.001	0.001	0.001	0.001	0	0	0.168589	0.345779	0.773171	0.461202	non_hm2	non_hm6	0.222222	0.125	0	0
ACTN4_MOUSE	0.061	0.171	0.201	0.131	-1.72031	0.38443	0.0184797	0.555851	1.7333	0.255041	non_hm2	non_hm6	0.888889	0.875	0.777778	0.888889
ACTZ_MOUSE	0.081	0.081	0.081	0.081	0	0	1	0.837108	0	0.0772184	non_hm2	non_hm6	0.555556	0.625	0.555556	0.555556
ACY1_MOUSE	0.231	0.071	0.231	0.321	0	-2.17668	0.0852386	0.0242224	1.06936	1.61578	non_hm2	non_hm6	1	0.875	1	0.666667
ADAS_MOUSE	0.001	0.051	0.051	0.026	-5.67243	0.971986	0.00505243	0.573151	2.2965	0.241731	down_hm2	non_hm6	0.666667	0.5	0	0.888889
ADHX_MOUSE	0.001	0.001	0.001	0.001	0	0	0.915742	0.197582	0.0382269	0.704252	non_hm2	non_hm6	0.333333	0	0.333333	0.222222
ADK_MOUSE	0.001	0.001	0.001	0.001	0	0	0.169327	1	0.771273	0	non_hm2	non_hm6	0.222222	0	0	0
ADRM1_MOUSE	0.081	0.001	0.001	0.001	6.33985	0	0.00421661	0.907612	2.37504	0.0421	up_hm2	non_hm6	0.333333	0.375	1	0.333333
ADRO_MOUSE	0.001	0.001	0.001	0.001	0	0	1	1	0	0	non_hm2	non_hm6	0	0	0	0
ADT1_MOUSE	0.001	0.001	0.471	0.166	-8.87958	-7.37504	0.014177	0.191236	1.84842	0.718431	non_hm2	non_hm6	0.888889	0.5	0.444444	0.222222
ADT2_MOUSE	0.211	0.331	0.471	0.471	-1.15848	-0.508896	0.00249872	0.705481	2.60228	0.151515	non_hm2	non_hm6	1	1	0.888889	1
AFG32_MOUSE	0.041	0.001	0.001	0.041	5.35755	-5.35755	0.456938	0.0084955	0.340143	2.07081	non_hm2	down_hm6	0.333333	0.625	0.555556	0
AGK_MOUSE	0.001	0.001	0.001	0.001	0	0	0.169327	1	0.771273	0	non_hm2	non_hm6	0.222222	0	0	0
AGO2_MOUSE	0.001	0.001	0.001	0.001	0	0	1	1	0	0	non_hm2	non_hm6	0	0	0	0
AHSA1_MOUSE	0.001	0.181	0.091	0.181	-6.50779	0	0.0070105	0.958029	2.15425	0.0186214	down_hm2	non_hm6	1	1	0.333333	0.888889
AIFM1_MOUSE	0.051	0.051	0.051	0.076	0	-0.575502	0.921748	0.476374	0.0353877	0.322052	non_hm2	non_hm6	0.888889	0.875	0.888889	0.666667
AIMP1_MOUSE	0.101	0.101	0.101	0.001	0	6.65821	0.646864	0.000620296	0.189187	3.2074	non_hm2	up_hm6	0.666667	0	0.666667	0.888889
AIMP2_MOUSE	0.091	0.001	0.311	0.001	-1.77298	0	0.132716	1	0.877075	0	non_hm2	non_hm6	1	0.375	0.666667	0.333333
AIP_MOUSE	0.001	0.001	0.001	0.001	0	0	1	0.0943265	0	1.02537	non_hm2	non_hm6	0	0	0	0.333333
AK1A1_MOUSE	0.001	0.091	0.091	0.046	-6.50779	0.984233	0.0186647	0.958631	1.72898	0.0183487	non_hm2	non_hm6	1	0.5	0.333333	0.555556
AKAP8_MOUSE	0.001	0.001	0.001	0.001	0	0	0.169327	1	0.771273	0	non_hm2	non_hm6	0.222222	0	0	0
AL1L2_MOUSE	0.001	0.001	0.001	0.001	0	0	1	1	0	0	non_hm2	non_hm6	0.333333	0	0.333333	0
AL3B1_MOUSE	0.001	0.001	0.001	0.001	0	0	1	0.143433	0	0.843352	non_hm2	non_hm6	0	0.25	0	0
AL9A1_MOUSE	0.001	0.001	0.001	0.001	0	0	1	1	0	0	non_hm2	non_hm6	0	0	0	0
ALBU_MOUSE	0.001	0.001	0.001	0.001	0	0	1	1	0	0	non_hm2	non_hm6	0	0	0	0
ALDH2_MOUSE	0.331	0.401	0.491	0.401	-0.568892	0	0.00288953	0.804658	2.53917	0.0943885	non_hm2	non_hm6	1	1	0.888889	1
ALDOA_MOUSE	1.431	1.241	1.431	1.861	0	-0.584575	0.928295	0.266116	0.0323138	0.57493	non_hm2	non_hm6	1	1	1	1
ALDOC_MOUSE	0.171	0.081	0.171	0.326	0	-2.00888	0.850175	0.325943	0.0704918	0.486858	non_hm2	non_hm6	0.888889	0.625	1	0.777778
ALDR_MOUSE	0.091	0.191	0.301	0.301	-1.72583	-0.656191	0.0274454	0.0195827	1.56153	1.70813	non_hm2	non_hm6	1	1	0.666667	1
AMPB_MOUSE	0.051	0.091	0.051	0.091	0	0	1	0.562657	0	0.249757	non_hm2	non_hm6	0.888889	1	1	0.555556
AMPL_MOUSE	0.001	0.001	0.121	0.091	-6.91886	-6.50779	0.0263623	0.0276338	1.57902	1.55856	non_hm2	non_hm6	0.777778	0.875	0.333333	0.333333
AMPN_MOUSE	0.061	0.091	0.031	0.076	0.976541	0.259867	0.401898	0.961341	0.395884	0.0171223	non_hm2	non_hm6	0.888889	0.875	1	0.888889
AMRP_MOUSE	0.001	0.001	0.001	0.001	0	0	1	0.0585948	0	1.23214	non_hm2	non_hm6	0	0.375	0	0
AN32A_MOUSE	0.121	0.121	0.121	0.186	0	-0.620296	0.880168	0.125297	0.0554342	0.90206	non_hm2	non_hm6	1	1	1	0.888889
AN32B_MOUSE	0.231	0.231	0.231	0.231	0	0	1	0.490681	0	0.309201	non_hm2	non_hm6	1	1	1	1
AN32E_MOUSE	0.001	0.001	0.111	0.111	-6.79442	-6.79442	0.664426	0.397684	0.177554	0.400462	non_hm2	non_hm6	0.555556	0.625	0.444444	0.333333
ANM1_MOUSE	0.001	0.001	0.161	0.001	-7.33092	0	0.0167145	0.143433	1.77691	0.843352	non_hm2	non_hm6	0.888889	0.25	0.333333	0
ANM5_MOUSE	0.001	0.001	0.051	0.051	-5.67243	-5.67243	0.0113602	0.0774952	1.94461	1.11073	non_hm2	non_hm6	0.888889	0.75	0.333333	0.222222
ANXA1_MOUSE	0.281	0.391	0.391	0.391	-0.476598	0	0.678078	0.645044	0.16872	0.19041	non_hm2	non_hm6	1	1	1	0.888889
ANXA2_MOUSE	0.781	0.781	0.931	0.931	-0.253459	-0.253459	0.0950606	0.258008	1.022	0.588367	non_hm2	non_hm6	1	1	1	0.888889
ANXA3_MOUSE	0.301	0.301	0.301	0.361	0	-0.262235	0.890077	0.719941	0.0505724	0.142703	non_hm2	non_hm6	1	1	1	0.888889
ANXA4_MOUSE	0.091	0.301	0.191	0.191	-1.06963	0.656191	0.556684	1	0.254391	0	non_hm2	non_hm6	0.888889	0.75	0.555556	0.888889
ANXA5_MOUSE	0.431	0.561	0.561	0.781	-0.380313	-0.477322	0.00389957	0.269883	2.40898	0.568824	non_hm2	non_hm6	1	1	1	1
ANXA6_MOUSE	0.141	0.181	0.041	0.181	1.782	0	0.0768812	0.658049	1.11418	0.181742	non_hm2	non_hm6	0.555556	0.875	0.888889	0.777778
ANXA7_MOUSE	0.211	0.211	0.141	0.291	0.581548	-0.463776	0.123702	0.20332	0.907624	0.69182	non_hm2	non_hm6	1	0.875	1	0.888889
AOFA_MOUSE	0.001	0.001	0.001	0.031	0	-4.9542	0.169327	0.281533	0.771273	0.550471	non_hm2	non_hm6	0.222222	0.5	0	0.222222
AP1B1_MOUSE	0.001	0.001	0.001	0.001	0	0	0.168589	0.197582	0.773171	0.704252	non_hm2	non_hm6	0.222222	0	0	0.222222
AP1M1_MOUSE	0.001	0.001	0.001	0.001	0	0	0.0757962	1	1.12035	0	non_hm2	non_hm6	0	0	0.333333	0
AP2B1_MOUSE	0.001	0.001	0.001	0.001	0	0	0.82242	0.0957098	0.0849063	1.01904	non_hm2	non_hm6	0.222222	0	0.333333	0.333333
AP2M1_MOUSE	0.001	0.001	0.001	0.001	0	0	0.0335143	0.144217	1.47477	0.840984	non_hm2	non_hm6	0.444444	0.25	0	0
APC1_MOUSE	0.001	0.001	0.001	0.001	0	0	0.0757962	1	1.12035	0	non_hm2	non_hm6	0	0	0.333333	0
APEX1_MOUSE	0.311	0.311	0.431	0.431	-0.470773	-0.470773	0.782824	0.0997119	0.106336	1.00125	non_hm2	non_hm6	1	1	1	0.888889
API5_MOUSE	0.121	0.001	0.061	0.061	0.988126	-5.93074	0.338574	0.00806686	0.470347	2.0933	non_hm2	down_hm6	0.666667	1	1	0.222222
APOBR_MOUSE	0.001	0.001	0.001	0.001	0	0	1	1	0	0	non_hm2	non_hm6	0	0	0	0
APOOL_MOUSE	0.001	0.001	0.001	0.001	0	0	1	1	0	0	non_hm2	non_hm6	0	0	0	0
APT_MOUSE	0.171	0.001	0.001	0.001	7.41785	0	0.205027	0.197582	0.688189	0.704252	non_hm2	non_hm6	0.222222	0	0.555556	0.222222
APT_MUSSI	0.001	0.001	0.171	0.371	-7.41785	-8.53528	0.434871	0.00493521	0.36164	2.30669	non_hm2	down_hm6	0.555556	1	0.333333	0.111111
ARC1B_MOUSE	0.001	0.001	0.001	0.001	0	0	0.0768812	0.810385	1.11418	0.0913086	non_hm2	non_hm6	0.333333	0.375	0	0.222222
ARF1_MOUSE	0.001	0.571	0.571	0.001	-9.15735	9.15735	0.18568	0.0117164	0.731234	1.93121	non_hm2	non_hm6	0.555556	0.125	0.222222	0.777778
ARF2_MOUSE	0.571	0.001	0.001	0.696	9.15735	-9.44294	0.434	0.0341124	0.36251	1.46709	non_hm2	non_hm6	0.333333	0.75	0.555556	0.111111
ARF3_MOUSE	0.001	0.001	0.001	0.001	0	0	0.633868	1	0.198001	0	non_hm2	non_hm6	0.111111	0.125	0.222222	0.111111
ARF4_MOUSE	0.001	0.581	0.001	0.181	0	1.68255	0.368498	0.059822	0.433565	1.22314	non_hm2	non_hm6	0.222222	0.5	0.444444	0.888889
ARHG1_MOUSE	0.001	0.031	0.031	0.001	-4.9542	4.9542	0.254018	0.0196662	0.595136	1.70628	non_hm2	non_hm6	0.555556	0	0.333333	0.555556
ARHG2_MOUSE	0.001	0.001	0.001	0.001	0	0	0.0757962	1	1.12035	0	non_hm2	non_hm6	0.333333	0	0	0
ARHG7_MOUSE	0.001	0.001	0.001	0.001	0	0	1	1	0	0	non_hm2	non_hm6	0	0	0	0
ARHL2_MOUSE	0.001	0.001	0.001	0.001	0	0	0.0757962	1	1.12035	0	non_hm2	non_hm6	0	0	0.333333	0
ARL1_MOUSE	0.001	0.001	0.001	0.001	0	0	1	1	0	0	non_hm2	non_hm6	0	0	0	0
ARL8B_MOUSE	0.001	0.001	0.001	0.001	0	0	0.169327	1	0.771273	0	non_hm2	non_hm6	0.222222	0	0	0
AROS_MOUSE	0.001	0.001	0.001	0.211	0	-7.7211	0.0757962	0.0021024	1.12035	2.67728	non_hm2	down_hm6	0.333333	0.75	0	0
ARP2_MOUSE	0.071	0.071	0.151	0.111	-1.08866	-0.644669	0.0318842	0.761942	1.49642	0.118078	non_hm2	non_hm6	0.888889	0.875	0.666667	0.777778
ARP3_MOUSE	0.071	0.221	0.221	0.266	-1.63816	-0.26738	0.022727	0.299231	1.64346	0.523994	non_hm2	non_hm6	1	1	0.888889	0.777778
ARPC2_MOUSE	0.001	0.001	0.101	0.101	-6.65821	-6.65821	0.00495533	0.000735007	2.30493	3.13371	down_hm2	down_hm6	0.666667	0.875	0	0
ARPC3_MOUSE	0.161	0.001	0.161	0.256	0	-8	0.814519	0.131954	0.089099	0.879578	non_hm2	non_hm6	0.666667	0.875	0.666667	0.333333
ARPC4_MOUSE	0.001	0.001	0.001	0.001	0	0	0.0768812	0.144217	1.11418	0.840984	non_hm2	non_hm6	0.333333	0.25	0	0
ARSB_MOUSE	0.001	0.001	0.001	0.001	0	0	0.0768812	1	1.11418	0	non_hm2	non_hm6	0.333333	0	0	0
ASAH1_MOUSE	0.071	0.071	0.001	0.001	6.14975	6.14975	0.00421661	0.324324	2.37504	0.489021	up_hm2	non_hm6	0	0.25	0.666667	0.555556
ASGL1_MOUSE	0.001	0.101	0.001	0.001	0	6.65821	0.169327	0.490681	0.771273	0.309201	non_hm2	non_hm6	0.222222	0.375	0	0.555556
ASM3B_MOUSE	0.061	0.001	0.131	0.096	-1.10269	-6.58496	0.19277	0.0104911	0.714961	1.97918	non_hm2	non_hm6	0.666667	0.875	0.555556	0.333333
ASNS_MOUSE	0.051	0.051	0.161	0.051	-1.65849	0	0.255226	0.71536	0.593075	0.145475	non_hm2	non_hm6	0.666667	0.625	0.666667	0.666667
ASPH_MOUSE	0.001	0.001	0.041	0.001	-5.35755	0	0.0131707	0.948343	1.88039	0.0230348	non_hm2	non_hm6	0.555556	0.25	0	0.222222
ASSY_MOUSE	0.071	0.151	0.001	0.001	6.14975	7.2384	0.00495533	0.158052	2.30493	0.8012	up_hm2	non_hm6	0	0.375	0.666667	0.555556
AT1A1_MOUSE	0.151	0.091	0.191	0.121	-0.339024	-0.411069	0.755437	0.162744	0.121801	0.788494	non_hm2	non_hm6	1	1	1	0.888889
AT1A2_MOUSE	0.001	0.001	0.001	0.001	0	0	0.0768812	1	1.11418	0	non_hm2	non_hm6	0.333333	0	0	0
AT1B3_MOUSE	0.001	0.001	0.001	0.001	0	0	1	0.0585948	0	1.23214	non_hm2	non_hm6	0.333333	0.375	0.333333	0
AT2A2_MOUSE	0.061	0.061	0.121	0.061	-0.988126	0	0.123212	0.6491	0.909348	0.187688	non_hm2	non_hm6	1	1	0.888889	1
AT5F1_MOUSE	0.111	0.111	0.241	0.001	-1.11847	6.79442	0.670643	0.266521	0.173509	0.574269	non_hm2	non_hm6	0.666667	0.375	0.666667	0.666667
ATAD1_MOUSE	0.001	0.001	0.001	0.001	0	0	1	1	0	0	non_hm2	non_hm6	0	0	0	0
ATAD3_MOUSE	0.001	0.001	0.051	0.051	-5.67243	-5.67243	0.0783532	0.0405634	1.10594	1.39187	non_hm2	non_hm6	0.666667	0.75	0.222222	0.222222
ATLA3_MOUSE	0.051	0.001	0.111	0.051	-1.12199	-5.67243	0.705917	0.24451	0.151247	0.611704	non_hm2	non_hm6	0.555556	0.625	0.555556	0.333333
ATP5H_MOUSE	0.181	0.181	0.391	0.391	-1.11118	-1.11118	0.433009	0.244907	0.363503	0.611	non_hm2	non_hm6	0.666667	1	0.666667	0.555556
ATP5I_MOUSE	0.001	0.001	0.001	0.001	0	0	1	1	0	0	non_hm2	non_hm6	0	0	0	0
ATPA_MOUSE	0.541	0.901	0.901	0.801	-0.735899	0.169725	0.0124763	1	1.90391	0	non_hm2	non_hm6	1	1	1	1
ATPB_MOUSE	0.981	1.351	1.221	1.556	-0.315738	-0.203814	0.1378	0.158792	0.860751	0.799172	non_hm2	non_hm6	1	1	1	1
ATPG_MOUSE	0.001	0.001	0.101	0.001	-6.65821	0	0.0135579	0.197582	1.86781	0.704252	non_hm2	non_hm6	0.555556	0	0	0.222222
ATPK_MOUSE	0.001	0.001	0.001	0.001	0	0	1	1	0	0	non_hm2	non_hm6	0.333333	0	0.333333	0
ATPO_MOUSE	0.001	0.141	0.141	0.141	-7.13955	0	0.00495533	0.232014	2.30493	0.634486	down_hm2	non_hm6	0.666667	1	0	0.555556
ATX10_MOUSE	0.001	0.001	0.001	0.001	0	0	1	0.0585948	0	1.23214	non_hm2	non_hm6	0.333333	0.375	0.333333	0
ATX2L_MOUSE	0.001	0.001	0.001	0.001	0	0	0.0757962	0.0943265	1.12035	1.02537	non_hm2	non_hm6	0	0	0.333333	0.333333
B2CL1_MOUSE	0.131	0.131	0.131	0.201	0	-0.617629	0.963026	0.471785	0.0163619	0.326256	non_hm2	non_hm6	0.666667	0.625	0.666667	0.555556
BACH_MOUSE	0.001	0.001	0.001	0.001	0	0	0.0757962	1	1.12035	0	non_hm2	non_hm6	0.333333	0	0	0
BAF_MOUSE	0.001	0.001	0.001	0.001	0	0	0.0757962	1	1.12035	0	non_hm2	non_hm6	0.333333	0	0	0
BAG6_MOUSE	0.001	0.001	0.001	0.001	0	0	0.0757962	0.197582	1.12035	0.704252	non_hm2	non_hm6	0.333333	0	0	0.222222
BAP31_MOUSE	0.001	0.001	0.001	0.001	0	0	0.169327	0.0943265	0.771273	1.02537	non_hm2	non_hm6	0.222222	0	0	0.333333
BASI_MOUSE	0.081	0.001	0.001	0.001	6.33985	0	0.00421661	0.0943265	2.37504	1.02537	up_hm2	non_hm6	0	0	0.666667	0.333333
BAX_MOUSE	0.551	0.551	0.551	0.671	0	-0.28426	0.375987	0.148927	0.424827	0.827027	non_hm2	non_hm6	1	1	1	0.888889
BCAT2_MOUSE	0.001	0.001	0.071	0.071	-6.14975	-6.14975	7.03107e-05	0.169012	4.15298	0.772083	down_hm2	non_hm6	1	0.75	0	0.333333
BCLF1_MOUSE	0.061	0.001	0.061	0.081	0	-6.33985	0.650642	0.397334	0.186658	0.400844	non_hm2	non_hm6	0.666667	0.625	0.666667	0.333333
BGAL_MOUSE	0.001	0.001	0.001	0.001	0	0	1	1	0	0	non_hm2	non_hm6	0	0	0	0
BGLR_MOUSE	0.001	0.001	0.001	0.001	0	0	0.0757962	1	1.12035	0	non_hm2	non_hm6	0.333333	0	0	0
BIEA_MOUSE	0.001	0.001	0.101	0.001	-6.65821	0	0.0112121	1	1.95031	0	non_hm2	non_hm6	0.888889	0	0.333333	0
BIN1_MOUSE	0.001	0.001	0.001	0.001	0	0	1	1	0	0	non_hm2	non_hm6	0	0	0	0
BLMH_MOUSE	0.001	0.001	0.001	0.001	0	0	0.169327	0.197582	0.771273	0.704252	non_hm2	non_hm6	0.222222	0	0	0.222222
BOLA1_MOUSE	0.001	0.001	0.241	0.001	-7.91289	0	0.00505243	0.764462	2.2965	0.116644	down_hm2	non_hm6	0.666667	0.25	0	0.333333
BOP1_MOUSE	0.001	0.001	0.001	0.001	0	0	0.077243	1	1.11214	0	non_hm2	non_hm6	0.333333	0	0	0
BRI3B_MOUSE	0.001	0.001	0.001	0.001	0	0	0.0757962	0.0943265	1.12035	1.02537	non_hm2	non_hm6	0	0	0.333333	0.333333
BROX_MOUSE	0.001	0.001	0.001	0.001	0	0	1	0.197582	0	0.704252	non_hm2	non_hm6	0	0	0	0.222222
BRX1_MOUSE	0.001	0.001	0.001	0.001	0	0	0.168589	0.907612	0.773171	0.0421	non_hm2	non_hm6	0.222222	0.375	0	0.333333
BST2_MOUSE	0.001	0.181	0.001	0.001	0	7.49985	1	0.0187466	0	1.72708	non_hm2	non_hm6	0	0	0	0.555556
BTF3_MOUSE	0.001	0.001	0.001	0.001	0	0	0.0768812	1	1.11418	0	non_hm2	non_hm6	0.333333	0	0	0
BUB3_MOUSE	0.091	0.001	0.191	0.046	-1.06963	-5.52356	0.283857	0.213593	0.546901	0.670414	non_hm2	non_hm6	0.555556	0.5	0.555556	0.222222
BYST_MOUSE	0.001	0.001	0.001	0.001	0	0	1	0.0585948	0	1.23214	non_hm2	non_hm6	0	0.375	0	0
BZW1_MOUSE	0.001	0.001	0.141	0.001	-7.13955	0	0.0065119	1	2.18629	0	down_hm2	non_hm6	0.888889	0	0.111111	0
BZW2_MOUSE	0.001	0.001	0.001	0.001	0	0	0.169327	0.197582	0.771273	0.704252	non_hm2	non_hm6	0.222222	0	0	0.222222
C1QBP_MOUSE	0.111	0.111	0.111	0.111	0	0	0.139568	0.33006	0.855214	0.481407	non_hm2	non_hm6	1	1	1	0.888889
C1TC_MOUSE	0.101	0.071	0.141	0.101	-0.48134	-0.508464	0.302274	0.0938756	0.519599	1.02745	non_hm2	non_hm6	0.888889	1	1	0.888889
C1TM_MOUSE	0.101	0.131	0.241	0.261	-1.25468	-0.994483	0.00384591	0.00741639	2.415	2.12981	non_hm2	non_hm6	1	1	1	1
CAB39_MOUSE	0.001	0.001	0.001	0.001	0	0	1	1	0	0	non_hm2	non_hm6	0	0	0	0
CALM_MOUSE	0.001	0.001	0.201	0.001	-7.65105	0	0.0783532	1	1.10594	0	non_hm2	non_hm6	0.666667	0	0.222222	0
CALR_MOUSE	0.391	0.301	0.221	0.221	0.823122	0.445717	0.115298	0.402513	0.938177	0.39522	non_hm2	non_hm6	1	0.875	1	0.888889
CALX_MOUSE	0.331	0.331	0.331	0.271	0	0.288538	0.856482	0.283859	0.0672815	0.546897	non_hm2	non_hm6	1	1	1	1
CAND1_MOUSE	0.001	0.021	0.051	0.051	-5.67243	-1.28011	0.000144457	0.330802	3.84026	0.480431	down_hm2	non_hm6	1	0.75	0	0.888889
CAP1_MOUSE	0.361	0.361	0.361	0.361	0	0	0.682107	0.729322	0.166147	0.137081	non_hm2	non_hm6	1	1	1	1
CAPG_MOUSE	0.381	0.501	0.631	0.631	-0.727849	-0.332829	0.00133468	0.464964	2.87462	0.332581	non_hm2	non_hm6	1	1	1	0.888889
CAPR1_MOUSE	0.001	0.001	0.001	0.001	0	0	0.0768812	1	1.11418	0	non_hm2	non_hm6	0.333333	0	0	0
CAPZB_MOUSE	0.221	0.351	0.221	0.286	0	0.295456	0.306015	0.959651	0.514258	0.0178866	non_hm2	non_hm6	1	1	1	0.888889
CARM1_MOUSE	0.001	0.001	0.001	0.001	0	0	0.0757962	1	1.12035	0	non_hm2	non_hm6	0.333333	0	0	0
CASP8_MOUSE	0.001	0.001	0.001	0.001	0	0	0.0757962	1	1.12035	0	non_hm2	non_hm6	0.333333	0	0	0
CATA_MOUSE	0.001	0.001	0.001	0.001	0	0	0.0757962	1	1.12035	0	non_hm2	non_hm6	0.333333	0	0	0
CATB_MOUSE	0.001	0.001	0.001	0.091	0	-6.50779	0.0757962	0.00830961	1.12035	2.08042	non_hm2	down_hm6	0.333333	0.625	0	0
CATD_MOUSE	0.071	0.071	0.001	0.001	6.14975	6.14975	0.145032	0.0187466	0.838535	1.72708	non_hm2	non_hm6	0.222222	0	0.666667	0.555556
CATS_MOUSE	0.001	0.091	0.001	0.001	0	6.50779	0.77816	0.0193193	0.108931	1.71401	non_hm2	non_hm6	0.333333	0	0.222222	0.555556
CATZ_MOUSE	0.101	0.101	0.101	0.101	0	0	0.298002	0.718439	0.52578	0.14361	non_hm2	non_hm6	1	0.625	1	0.888889
CAZA1_MOUSE	0.001	0.001	0.101	0.001	-6.65821	0	0.00421661	0.409395	2.37504	0.387857	down_hm2	non_hm6	0.666667	0	0	0.111111
CAZA2_MOUSE	0.001	0.101	0.101	0.001	-6.65821	6.65821	0.104389	0.250569	0.981346	0.601072	non_hm2	non_hm6	0.666667	0.25	0.222222	0.555556
CB018_MOUSE	0.001	0.001	0.001	0.001	0	0	1	1	0	0	non_hm2	non_hm6	0	0	0	0
CB043_MOUSE	0.001	0.001	0.001	0.001	0	0	1	0.0943265	0	1.02537	non_hm2	non_hm6	0	0	0	0.333333
CBX3_MOUSE	0.001	0.001	0.161	0.001	-7.33092	0	0.241373	0.673105	0.617312	0.171917	non_hm2	non_hm6	0.555556	0.375	0.222222	0.222222
CC115_MOUSE	0.001	0.001	0.001	0.001	0	0	0.0757962	1	1.12035	0	non_hm2	non_hm6	0.333333	0	0	0
CC88B_MOUSE	0.001	0.001	0.001	0.001	0	0	0.17847	1	0.748434	0	non_hm2	non_hm6	0.444444	0	0.111111	0
CCAR1_MOUSE	0.001	0.001	0.001	0.001	0	0	1	1	0	0	non_hm2	non_hm6	0	0	0	0
CCDC9_MOUSE	0.051	0.001	0.001	0.001	5.67243	0	0.494162	1	0.306131	0	non_hm2	non_hm6	0.333333	0	0.666667	0
CCS_MOUSE	0.001	0.001	0.121	0.001	-6.91886	0	0.00421661	1	2.37504	0	down_hm2	non_hm6	0.666667	0	0	0
CD2AP_MOUSE	0.001	0.001	0.001	0.001	0	0	1	0.0585948	0	1.23214	non_hm2	non_hm6	0	0.375	0	0
CD44_MOUSE	0.001	0.001	0.041	0.001	-5.35755	0	0.00421661	0.0943265	2.37504	1.02537	down_hm2	non_hm6	1	0	0.333333	0.333333
CD68_MOUSE	0.001	0.001	0.001	0.001	0	0	0.169327	0.0943265	0.771273	1.02537	non_hm2	non_hm6	0	0	0.222222	0.333333
CDC37_MOUSE	0.241	0.151	0.151	0.241	0.674485	-0.674485	0.926257	0.0318307	0.0332684	1.49715	non_hm2	non_hm6	1	0.875	1	0.888889
CDC42_MOUSE	0.341	0.341	0.341	0.446	0	-0.387272	0.59619	0.918967	0.224615	0.0367002	non_hm2	non_hm6	1	1	0.888889	1
CDK1_MOUSE	0.001	0.001	0.001	0.001	0	0	0.0757962	1	1.12035	0	non_hm2	non_hm6	0.333333	0	0	0
CDK2_MOUSE	0.001	0.001	0.001	0.001	0	0	0.0757962	1	1.12035	0	non_hm2	non_hm6	0.333333	0	0	0
CEBPZ_MOUSE	0.001	0.001	0.031	0.016	-4.9542	-4	0.00495533	0.0233541	2.30493	1.63164	down_hm2	non_hm6	0.666667	0.5	0	0
CECR5_MOUSE	0.001	0.001	0.001	0.001	0	0	0.0757962	0.0585948	1.12035	1.23214	non_hm2	non_hm6	0	0.375	0.333333	0
CENPV_MOUSE	0.001	0.001	0.001	0.001	0	0	0.0757962	0.144217	1.12035	0.840984	non_hm2	non_hm6	0.333333	0.25	0	0
CFDP1_MOUSE	0.001	0.001	0.001	0.001	0	0	0.790942	1	0.101855	0	non_hm2	non_hm6	0.333333	0	0.333333	0
CG050_MOUSE	0.001	0.001	0.001	0.001	0	0	1	0.197582	0	0.704252	non_hm2	non_hm6	0	0	0	0.222222
CH10_MOUSE	1.271	1.981	1.271	1.981	0	0	0.0321393	0.907612	1.49296	0.0421	non_hm2	non_hm6	1	1	1	1
CH60_MOUSE	1.711	1.861	2.181	1.861	-0.35015	0	0.00467498	0.92042	2.33022	0.0360139	non_hm2	non_hm6	1	1	1	1
CHD4_MOUSE	0.001	0.001	0.011	0.011	-3.45943	-3.45943	0.15618	0.00830961	0.806375	2.08042	non_hm2	down_hm6	0.555556	0.625	0.333333	0
CHM4B_MOUSE	0.001	0.001	0.001	0.001	0	0	1	0.0943265	0	1.02537	non_hm2	non_hm6	0	0	0	0.333333
CHRD1_MOUSE	0.001	0.001	0.001	0.001	0	0	0.910652	0.0961705	0.0406478	1.01696	non_hm2	non_hm6	0.333333	0	0.222222	0.333333
CIR1A_MOUSE	0.001	0.001	0.091	0.001	-6.50779	0	0.00498758	1	2.30211	0	down_hm2	non_hm6	0.666667	0	0	0
CISD1_MOUSE	0.001	0.001	0.281	0.001	-8.13443	0	0.314879	0.0585948	0.501857	1.23214	non_hm2	non_hm6	0.555556	0.375	0.333333	0
CISY_MOUSE	0.131	0.131	0.131	0.131	0	0	0.19688	0.956709	0.705799	0.0192203	non_hm2	non_hm6	1	1	1	0.888889
CKAP4_MOUSE	0.001	0.001	0.001	0.001	0	0	1	0.144217	0	0.840984	non_hm2	non_hm6	0	0.25	0	0
CLH_MOUSE	0.141	0.221	0.251	0.201	-0.831992	0.136851	0.00123367	0.770911	2.9088	0.112996	non_hm2	non_hm6	1	1	1	0.888889
CLIC1_MOUSE	0.261	0.261	0.261	0.261	0	0	0.154342	0.538795	0.811517	0.268576	non_hm2	non_hm6	1	1	0.888889	0.666667
CLIC4_MOUSE	0.001	0.121	0.251	0.001	-7.97154	6.91886	0.00490255	0.00274449	2.30958	2.56154	down_hm2	up_hm6	1	0	0.333333	0.777778
CLPP_MOUSE	0.001	0.001	0.001	0.176	0	-7.45943	1	0.130306	0	0.885035	non_hm2	non_hm6	0.222222	0.625	0.222222	0.222222
CLU_MOUSE	0.001	0.001	0.001	0.001	0	0	0.0757962	1	1.12035	0	non_hm2	non_hm6	0.333333	0	0	0
CMC1_MOUSE	0.001	0.001	0.041	0.066	-5.35755	-6.04439	0.209668	0.204232	0.678467	0.689877	non_hm2	non_hm6	0.666667	0.625	0.444444	0.333333
CMC2_MOUSE	0.001	0.001	0.001	0.001	0	0	0.169327	0.144217	0.771273	0.840984	non_hm2	non_hm6	0.222222	0.25	0	0
CN166_MOUSE	0.121	0.251	0.251	0.251	-1.05268	0	0.334134	0.758112	0.47608	0.120266	non_hm2	non_hm6	0.666667	0.875	0.666667	0.777778
CNDP2_MOUSE	0.061	0.061	0.001	0.131	5.93074	-1.10269	0.0909967	0.389118	1.04097	0.409919	non_hm2	non_hm6	0.333333	0.875	0.666667	0.555556
COF1_MOUSE	0.651	0.951	0.951	0.951	-0.546788	0	0.0954168	1	1.02037	0	non_hm2	non_hm6	1	1	1	1
COF2_MOUSE	0.001	0.001	0.001	0.001	0	0	1	1	0	0	non_hm2	non_hm6	0	0	0	0
COPA_MOUSE	0.021	0.051	0.051	0.036	-1.28011	0.5025	0.489056	0.517473	0.310642	0.286112	non_hm2	non_hm6	0.555556	0.75	1	0.888889
COPB_MOUSE	0.001	0.001	0.061	0.001	-5.93074	0	0.01535	0.675449	1.81389	0.170408	non_hm2	non_hm6	1	0.25	0.444444	0.333333
COPB2_MOUSE	0.031	0.001	0.001	0.001	4.9542	0	0.314879	1	0.501857	0	non_hm2	non_hm6	0.333333	0	0.555556	0
COPD_MOUSE	0.061	0.061	0.061	0.091	0	-0.577057	0.508025	0.395776	0.294115	0.40255	non_hm2	non_hm6	0.555556	0.75	0.555556	0.555556
COPG1_MOUSE	0.001	0.001	0.001	0.001	0	0	1	1	0	0	non_hm2	non_hm6	0	0	0	0
COR1A_MOUSE	0.131	0.131	0.211	0.246	-0.687676	-0.909092	0.0629494	0.101719	1.20101	0.992599	non_hm2	non_hm6	1	1	1	0.888889
CORO7_MOUSE	0.001	0.001	0.001	0.001	0	0	1	1	0	0	non_hm2	non_hm6	0	0	0	0
COTL1_MOUSE	0.471	0.001	0.211	0.341	1.15848	-8.41363	0.777932	0.00843073	0.109058	2.07413	non_hm2	down_hm6	0.888889	1	0.666667	0.333333
COX2_MOUSE	0.271	0.131	0.271	0.201	0	-0.617629	0.171767	0.43488	0.76506	0.361631	non_hm2	non_hm6	1	1	0.888889	0.888889
COX3_MOUSE	0.001	0.001	0.001	0.001	0	0	1	1	0	0	non_hm2	non_hm6	0	0	0	0
COX41_MOUSE	0.171	0.001	0.371	0.371	-1.11742	-8.53528	0.0222684	0.00175887	1.65231	2.75477	non_hm2	down_hm6	1	1	1	0.333333
CPIN1_MOUSE	0.211	0.001	0.101	0.211	1.06289	-7.7211	0.260685	0.125288	0.583884	0.90209	non_hm2	non_hm6	0.666667	0.75	1	0.333333
CPSF5_MOUSE	0.131	0.001	0.131	0.066	0	-6.04439	0.411682	0.0233541	0.385438	1.63164	non_hm2	non_hm6	0.666667	0.5	0.666667	0
CPSF6_MOUSE	0.001	0.001	0.061	0.001	-5.93074	0	0.013636	0.0596563	1.86531	1.22434	non_hm2	non_hm6	0.555556	0.375	0	0
CPSF7_MOUSE	0.001	0.001	0.001	0.001	0	0	0.169327	1	0.771273	0	non_hm2	non_hm6	0.222222	0	0	0
CPT1A_MOUSE	0.001	0.001	0.001	0.001	0	0	1	1	0	0	non_hm2	non_hm6	0	0	0	0
CSDE1_MOUSE	0.041	0.001	0.041	0.021	0	-4.39232	0.889082	0.356843	0.0510583	0.447522	non_hm2	non_hm6	0.555556	0.5	0.666667	0.333333
CSK21_MOUSE	0.001	0.001	0.151	0.001	-7.2384	0	0.0494563	0.0957098	1.30578	1.01904	non_hm2	non_hm6	0.666667	0	0.222222	0.333333
CSK22_MOUSE	0.001	0.001	0.001	0.001	0	0	0.0757962	1	1.12035	0	non_hm2	non_hm6	0.333333	0	0	0
CSK2B_MOUSE	0.001	0.001	0.001	0.001	0	0	0.0757962	1	1.12035	0	non_hm2	non_hm6	0.333333	0	0	0
CSN3_MOUSE	0.001	0.001	0.001	0.001	0	0	0.914986	1	0.0385857	0	non_hm2	non_hm6	0.333333	0	0.333333	0
CSN4_MOUSE	0.001	0.001	0.071	0.001	-6.14975	0	0.00505243	0.948343	2.2965	0.0230348	down_hm2	non_hm6	0.666667	0.25	0	0.222222
CSN7A_MOUSE	0.001	0.001	0.001	0.001	0	0	0.169327	1	0.771273	0	non_hm2	non_hm6	0.222222	0	0	0
CSN8_MOUSE	0.141	0.001	0.001	0.001	7.13955	0	0.300545	1	0.52209	0	non_hm2	non_hm6	0.333333	0.375	0.888889	0.333333
CSRP1_MOUSE	0.001	0.001	0.001	0.001	0	0	0.0757962	1	1.12035	0	non_hm2	non_hm6	0.333333	0	0	0
CSTF2_MOUSE	0.001	0.001	0.001	0.001	0	0	0.0768812	1	1.11418	0	non_hm2	non_hm6	0.333333	0	0	0
CTBP1_MOUSE	0.001	0.001	0.001	0.001	0	0	0.169327	1	0.771273	0	non_hm2	non_hm6	0.222222	0	0	0
CUL3_MOUSE	0.001	0.001	0.001	0.001	0	0	1	1	0	0	non_hm2	non_hm6	0	0	0	0
CX026_MOUSE	0.001	0.001	0.151	0.001	-7.2384	0	0.537589	1	0.26955	0	non_hm2	non_hm6	0.666667	0	0.444444	0
CX7A2_MOUSE	0.001	0.001	0.371	0.001	-8.53528	0	0.00421661	1	2.37504	0	down_hm2	non_hm6	0.666667	0	0	0
CY1_MOUSE	0.001	0.001	0.001	0.001	0	0	0.914986	0.0943265	0.0385857	1.02537	non_hm2	non_hm6	0.333333	0	0.333333	0.333333
CY24B_MOUSE	0.001	0.001	0.001	0.001	0	0	0.0757962	0.0943265	1.12035	1.02537	non_hm2	non_hm6	0	0	0.333333	0.333333
CYB5B_MOUSE	0.211	0.001	0.001	0.211	7.7211	-7.7211	0.0318842	0.211477	1.49642	0.674736	non_hm2	non_hm6	0.333333	0.625	1	0.333333
CYBP_MOUSE	0.131	0.131	0.431	0.066	-1.71812	0.989029	0.196823	0.341294	0.705924	0.466871	non_hm2	non_hm6	0.666667	0.5	0.666667	0.777778
CYFP1_MOUSE	0.001	0.001	0.001	0.036	0	-5.16993	0.169327	0.0821309	0.771273	1.08549	non_hm2	non_hm6	0	0.625	0.222222	0.222222
CYTB_MOUSE	0.001	0.001	0.001	0.001	0	0	1	1	0	0	non_hm2	non_hm6	0.333333	0	0.333333	0
DAB2_MOUSE	0.001	0.041	0.041	0.001	-5.35755	5.35755	0.00495533	0.752182	2.30493	0.123677	down_hm2	non_hm6	0.666667	0.375	0	0.555556
DAD1_MOUSE	0.001	0.001	0.001	0.001	0	0	0.0757962	1	1.12035	0	non_hm2	non_hm6	0.333333	0	0	0
DAZP1_MOUSE	0.081	0.001	0.081	0.001	0	0	1	0.0585948	0	1.23214	non_hm2	non_hm6	0.555556	0.375	0.555556	0
DBNL_MOUSE	0.001	0.001	0.001	0.001	0	0	1	1	0	0	non_hm2	non_hm6	0	0	0	0
DBPA_MOUSE	0.281	0.181	0.511	0.181	-0.862753	0	0.192658	0.462238	0.715213	0.335135	non_hm2	non_hm6	1	0.875	1	0.888889
DCPS_MOUSE	0.001	0.001	0.001	0.001	0	0	0.169327	0.649687	0.771273	0.187296	non_hm2	non_hm6	0.222222	0.375	0	0.333333
DCTN2_MOUSE	0.071	0.071	0.071	0.116	0	-0.708234	0.963214	0.68507	0.0162772	0.164265	non_hm2	non_hm6	0.555556	0.625	0.666667	0.555556
DDB1_MOUSE	0.001	0.031	0.051	0.031	-5.67243	0	0.00187052	0.514141	2.72804	0.288918	down_hm2	non_hm6	1	0.625	0.333333	0.888889
DDI2_MOUSE	0.001	0.001	0.071	0.001	-6.14975	0	0.00495533	1	2.30493	0	down_hm2	non_hm6	0.666667	0	0	0
DDX1_MOUSE	0.001	0.001	0.001	0.001	0	0	0.493243	0.909518	0.306939	0.0411886	non_hm2	non_hm6	0.222222	0.375	0.444444	0.333333
DDX17_MOUSE	0.141	0.191	0.251	0.251	-0.831992	-0.394115	0.0809034	0.401014	1.09203	0.39684	non_hm2	non_hm6	1	1	0.888889	0.888889
DDX18_MOUSE	0.001	0.001	0.001	0.001	0	0	0.538459	1	0.268847	0	non_hm2	non_hm6	0.333333	0	0.222222	0
DDX21_MOUSE	0.151	0.041	0.231	0.151	-0.613344	-1.88085	0.0905212	0.116018	1.04325	0.935475	non_hm2	non_hm6	0.888889	1	0.888889	0.777778
DDX24_MOUSE	0.001	0.001	0.001	0.001	0	0	0.0768812	1	1.11418	0	non_hm2	non_hm6	0.333333	0	0	0
DDX27_MOUSE	0.001	0.001	0.041	0.001	-5.35755	0	0.00467038	1	2.33065	0	down_hm2	non_hm6	0.666667	0	0	0
DDX3L_MOUSE	0.001	0.001	0.001	0.001	0	0	0.374063	0.910203	0.427055	0.0408616	non_hm2	non_hm6	0.111111	0.375	0	0.333333
DDX3X_MOUSE	0.191	0.091	0.421	0.246	-1.14025	-1.43472	0.196674	0.340009	0.706252	0.46851	non_hm2	non_hm6	0.888889	0.625	0.888889	0.555556
DDX4_MOUSE	0.001	0.001	0.001	0.001	0	0	0.168589	0.345779	0.773171	0.461202	non_hm2	non_hm6	0.222222	0.125	0	0
DDX46_MOUSE	0.001	0.001	0.031	0.001	-4.9542	0	0.171078	0.0943265	0.766805	1.02537	non_hm2	non_hm6	0.555556	0	0.222222	0.333333
DDX47_MOUSE	0.001	0.001	0.001	0.001	0	0	1	1	0	0	non_hm2	non_hm6	0	0	0	0
DDX5_MOUSE	0.151	0.201	0.321	0.231	-1.08802	-0.200697	0.140951	0.659069	0.850931	0.181069	non_hm2	non_hm6	1	1	0.666667	0.888889
DDX56_MOUSE	0.001	0.001	0.001	0.001	0	0	0.0757962	0.144217	1.12035	0.840984	non_hm2	non_hm6	0.333333	0.25	0	0
DDX6_MOUSE	0.001	0.001	0.001	0.001	0	0	1	1	0	0	non_hm2	non_hm6	0	0	0	0
DEK_MOUSE	0.001	0.001	0.081	0.001	-6.33985	0	0.00495533	0.0943265	2.30493	1.02537	down_hm2	non_hm6	0.666667	0	0	0.333333
DEST_MOUSE	0.001	0.001	0.181	0.001	-7.49985	0	0.18568	0.0585948	0.731234	1.23214	non_hm2	non_hm6	0.666667	0.375	0.333333	0
DHB12_MOUSE	0.101	0.001	0.001	0.001	6.65821	0	0.149579	0.673105	0.825131	0.171917	non_hm2	non_hm6	0.333333	0.375	0.666667	0.222222
DHB4_MOUSE	0.001	0.001	0.001	0.001	0	0	0.169327	0.589307	0.771273	0.229659	non_hm2	non_hm6	0.222222	0.375	0	0.222222
DHE3_MOUSE	0.231	0.231	0.231	0.301	0	-0.381871	0.368176	0.020242	0.433945	1.69375	non_hm2	non_hm6	1	1	1	0.777778
DHSA_MOUSE	0.001	0.051	0.091	0.091	-6.50779	-0.835369	0.00112158	0.190474	2.95017	0.720164	down_hm2	non_hm6	1	1	0.222222	0.555556
DHSB_MOUSE	0.101	0.101	0.351	0.161	-1.79712	-0.672705	0.010204	0.729153	1.99123	0.137181	non_hm2	non_hm6	1	0.75	0.666667	0.666667
DHSO_MOUSE	0.001	0.001	0.001	0.001	0	0	1	0.144217	0	0.840984	non_hm2	non_hm6	0	0.25	0	0
DHX15_MOUSE	0.041	0.041	0.111	0.041	-1.43686	0	0.108447	0.072336	0.964784	1.14065	non_hm2	non_hm6	0.666667	1	0.555556	0.666667
DHX9_MOUSE	0.161	0.141	0.241	0.176	-0.581972	-0.31988	0.099685	0.119038	1.00137	0.924313	non_hm2	non_hm6	1	1	1	0.888889
DJB11_MOUSE	0.001	0.001	0.001	0.001	0	0	1	1	0	0	non_hm2	non_hm6	0	0	0	0
DKC1_MOUSE	0.121	0.061	0.181	0.151	-0.580983	-1.30767	0.162162	0.0834052	0.790052	1.07881	non_hm2	non_hm6	0.888889	1	0.666667	0.555556
DLDH_MOUSE	0.061	0.001	0.131	0.061	-1.10269	-5.93074	0.136622	0.538795	0.864481	0.268576	non_hm2	non_hm6	0.777778	0.625	0.666667	0.444444
DNJA1_MOUSE	0.001	0.001	0.071	0.071	-6.14975	-6.14975	0.26134	0.559764	0.582794	0.251995	non_hm2	non_hm6	0.666667	0.625	0.333333	0.333333
DNJA2_MOUSE	0.071	0.001	0.151	0.001	-1.08866	0	0.143682	0.909518	0.842596	0.0411886	non_hm2	non_hm6	1	0.375	0.777778	0.333333
DNJC2_MOUSE	0.001	0.001	0.051	0.001	-5.67243	0	0.00505243	0.909518	2.2965	0.0411886	down_hm2	non_hm6	0.666667	0.375	0	0.333333
DNJC7_MOUSE	0.061	0.061	0.001	0.001	5.93074	5.93074	0.18568	0.266521	0.731234	0.574269	non_hm2	non_hm6	0.333333	0.375	0.666667	0.666667
DNLI1_MOUSE	0.001	0.001	0.001	0.001	0	0	0.0768812	1	1.11418	0	non_hm2	non_hm6	0	0	0.333333	0
DNM1L_MOUSE	0.001	0.001	0.001	0.001	0	0	1	1	0	0	non_hm2	non_hm6	0	0	0	0
DNMT1_MOUSE	0.021	0.001	0.041	0.011	-0.965235	-3.45943	0.247567	0.0233541	0.606308	1.63164	non_hm2	non_hm6	0.666667	0.5	0.555556	0
DOCK2_MOUSE	0.001	0.001	0.021	0.001	-4.39232	0	0.0131707	0.0943265	1.88039	1.02537	non_hm2	non_hm6	0.555556	0	0	0.333333
DPM1_MOUSE	0.001	0.001	0.001	0.001	0	0	1	1	0	0	non_hm2	non_hm6	0	0	0	0
DPP3_MOUSE	0.001	0.001	0.001	0.021	0	-4.39232	0.77816	0.0233541	0.108931	1.63164	non_hm2	non_hm6	0.222222	0.5	0.333333	0
DPYL2_MOUSE	0.001	0.001	0.001	0.001	0	0	1	0.144217	0	0.840984	non_hm2	non_hm6	0	0.25	0	0
DRG1_MOUSE	0.081	0.081	0.081	0.001	0	6.33985	0.779558	0.00274449	0.108151	2.56154	non_hm2	up_hm6	0.555556	0	0.666667	0.777778
DTD1_MOUSE	0.001	0.001	0.001	0.001	0	0	0.0757962	1	1.12035	0	non_hm2	non_hm6	0	0	0.333333	0
DX39A_MOUSE	0.221	0.001	0.301	0.221	-0.445717	-7.7879	0.00592203	0.190177	2.22753	0.720843	non_hm2	non_hm6	1	0.875	0.555556	0.444444
DX39B_MOUSE	0.221	0.221	0.391	0.346	-0.823122	-0.646726	0.0893358	0.1035	1.04897	0.985062	non_hm2	non_hm6	1	1	0.888889	0.888889
DYHC1_MOUSE	0.021	0.021	0.021	0.026	0	-0.308122	0.751237	0.731153	0.124223	0.135992	non_hm2	non_hm6	0.888889	1	1	0.888889
DYN2_MOUSE	0.001	0.031	0.101	0.071	-6.65821	-1.19555	0.0945852	0.169327	1.02418	0.771273	non_hm2	non_hm6	0.666667	1	0.333333	0.888889
EBP2_MOUSE	0.001	0.001	0.101	0.001	-6.65821	0	0.129081	1	0.889138	0	non_hm2	non_hm6	0.555556	0	0.222222	0
ECHA_MOUSE	0.261	0.171	0.261	0.211	0	-0.303247	0.405646	0.194027	0.391853	0.712139	non_hm2	non_hm6	1	1	1	0.888889
ECHB_MOUSE	0.131	0.131	0.201	0.201	-0.617629	-0.617629	0.0199993	0.166324	1.69899	0.779045	non_hm2	non_hm6	1	0.875	0.777778	0.888889
ECI1_MOUSE	0.001	0.001	0.101	0.001	-6.65821	0	0.00421661	0.673105	2.37504	0.171917	down_hm2	non_hm6	0.666667	0.375	0	0.222222
ECM29_MOUSE	0.021	0.001	0.021	0.001	0	0	0.811251	0.0596563	0.090845	1.22434	non_hm2	non_hm6	0.555556	0.375	0.555556	0
EEA1_MOUSE	0.001	0.001	0.001	0.001	0	0	0.169327	0.197582	0.771273	0.704252	non_hm2	non_hm6	0	0	0.222222	0.222222
EF1A1_MOUSE	0.781	0.781	1.021	0.891	-0.386588	-0.190103	0.0420017	0.188684	1.37673	0.724264	non_hm2	non_hm6	1	1	1	1
EF1B_MOUSE	0.291	0.141	0.291	0.291	0	-1.04532	0.847112	0.16698	0.0720593	0.777335	non_hm2	non_hm6	1	1	1	0.888889
EF1D_MOUSE	0.661	0.501	0.661	0.661	0	-0.39984	0.230473	0.0802071	0.637379	1.09579	non_hm2	non_hm6	1	1	1	1
EF1G_MOUSE	0.381	0.381	0.381	0.516	0	-0.43758	0.96382	0.114152	0.0160042	0.942515	non_hm2	non_hm6	1	1	1	1
EF2_MOUSE	0.611	0.611	0.901	0.636	-0.560355	-0.0578544	0.211355	0.525252	0.674987	0.279632	non_hm2	non_hm6	1	1	1	1
EFHD2_MOUSE	0.121	0.001	0.001	0.001	6.91886	0	0.154605	1	0.810777	0	non_hm2	non_hm6	0.333333	0.375	0.555556	0.444444
EFTS_MOUSE	0.091	0.001	0.001	0.001	6.50779	0	0.00421661	0.0585948	2.37504	1.23214	up_hm2	non_hm6	0	0.375	0.666667	0
EFTU_MOUSE	0.211	0.211	0.211	0.381	0	-0.852548	0.492207	0.045799	0.307852	1.33914	non_hm2	non_hm6	1	1	1	0.888889
EHD1_MOUSE	0.001	0.001	0.051	0.001	-5.67243	0	0.660282	0.913275	0.180271	0.0393986	non_hm2	non_hm6	0.555556	0.375	0.333333	0.444444
EHD4_MOUSE	0.051	0.111	0.051	0.111	0	0	0.853225	0.842753	0.0689363	0.0742996	non_hm2	non_hm6	0.666667	0.75	0.777778	0.888889
EI2BD_MOUSE	0.001	0.001	0.001	0.001	0	0	0.0336873	1	1.47253	0	non_hm2	non_hm6	0.444444	0	0	0
EIF1B_MOUSE	0.001	0.001	0.271	0.001	-8.08215	0	0.0131707	0.589307	1.88039	0.229659	non_hm2	non_hm6	0.555556	0.375	0	0.222222
EIF2A_MOUSE	0.001	0.001	0.051	0.076	-5.67243	-6.24793	0.00524978	0.131954	2.27986	0.879578	down_hm2	non_hm6	0.666667	0.875	0	0.333333
EIF3A_MOUSE	0.081	0.081	0.151	0.096	-0.898555	-0.245112	0.0888275	0.694002	1.05145	0.158639	non_hm2	non_hm6	1	1	1	0.888889
EIF3B_MOUSE	0.071	0.071	0.071	0.071	0	0	0.811251	0.657226	0.090845	0.182285	non_hm2	non_hm6	0.888889	1	1	0.666667
EIF3C_MOUSE	0.061	0.061	0.101	0.061	-0.727474	0	1	0.729992	0	0.136682	non_hm2	non_hm6	0.666667	1	1	0.777778
EIF3D_MOUSE	0.001	0.001	0.001	0.001	0	0	0.169327	0.144217	0.771273	0.840984	non_hm2	non_hm6	0	0.25	0.222222	0
EIF3E_MOUSE	0.001	0.001	0.061	0.001	-5.93074	0	0.0138713	0.649408	1.85788	0.187483	non_hm2	non_hm6	0.555556	0.375	0	0.333333
EIF3F_MOUSE	0.181	0.181	0.181	0.181	0	0	0.136622	0.704829	0.864481	0.151916	non_hm2	non_hm6	0.666667	0.875	1	0.888889
EIF3G_MOUSE	0.001	0.001	0.091	0.091	-6.50779	-6.50779	0.0111446	0.00457751	1.95293	2.33937	non_hm2	down_hm6	0.888889	1	0.222222	0.333333
EIF3H_MOUSE	0.081	0.081	0.171	0.081	-1.078	0	0.0395412	1	1.40295	0	non_hm2	non_hm6	1	0.625	1	0.666667
EIF3I_MOUSE	0.091	0.001	0.301	0.001	-1.72583	0	0.135053	0.952215	0.869497	0.0212649	non_hm2	non_hm6	0.666667	0.25	0.666667	0.333333
EIF3K_MOUSE	0.001	0.001	0.001	0.001	0	0	0.0757962	1	1.12035	0	non_hm2	non_hm6	0.333333	0	0	0
EIF3L_MOUSE	0.051	0.051	0.101	0.076	-0.985786	-0.575502	0.728646	0.141525	0.137483	0.849167	non_hm2	non_hm6	1	1	1	0.666667
EIF3M_MOUSE	0.001	0.001	0.081	0.001	-6.33985	0	0.0135579	0.0957098	1.86781	1.01904	non_hm2	non_hm6	0.555556	0	0	0.333333
ELAV1_MOUSE	0.191	0.301	0.421	0.191	-1.14025	0.656191	0.0536548	1	1.27039	0	non_hm2	non_hm6	1	1	0.888889	0.888889
ELMO1_MOUSE	0.001	0.001	0.001	0.001	0	0	1	1	0	0	non_hm2	non_hm6	0	0	0	0
EMB_MOUSE	0.001	0.001	0.091	0.091	-6.50779	-6.50779	0.000111897	0.211477	3.95118	0.674736	down_hm2	non_hm6	1	0.625	0	0.333333
EMC1_MOUSE	0.001	0.001	0.001	0.001	0	0	1	1	0	0	non_hm2	non_hm6	0	0	0	0
EMC2_MOUSE	0.001	0.001	0.001	0.001	0	0	1	1	0	0	non_hm2	non_hm6	0	0	0	0
ENOA_MOUSE	2.161	2.161	2.621	2.621	-0.278418	-0.278418	0.0948824	0.00459289	1.02281	2.33791	non_hm2	non_hm6	1	1	1	1
ENOB_MOUSE	0.001	0.001	0.001	0.231	0	-7.85175	0.540291	0.0308285	0.267372	1.51105	non_hm2	non_hm6	0.222222	0.625	0.111111	0.111111
ENOG_MOUSE	0.001	0.001	0.001	0.001	0	0	1	1	0	0	non_hm2	non_hm6	0	0	0	0
ENOPH_MOUSE	0.001	0.001	0.001	0.001	0	0	1	1	0	0	non_hm2	non_hm6	0	0	0	0
ENPL_MOUSE	0.371	0.321	0.281	0.281	0.400849	0.192003	0.101535	0.251845	0.993386	0.598866	non_hm2	non_hm6	1	1	1	1
ENV2_MOUSE	0.001	0.001	0.001	0.001	0	0	1	0.0585948	0	1.23214	non_hm2	non_hm6	0	0.375	0	0
ERAP1_MOUSE	0.031	0.001	0.001	0.031	4.9542	-4.9542	0.0243117	0.141488	1.61419	0.849279	non_hm2	non_hm6	0.333333	0.625	0.888889	0.222222
ERF1_MOUSE	0.001	0.071	0.141	0.036	-7.13955	0.979822	0.0450021	0.755623	1.34677	0.121695	non_hm2	non_hm6	1	0.5	0.333333	0.555556
ERF3A_MOUSE	0.051	0.001	0.051	0.051	0	-5.67243	0.412547	0.223723	0.384527	0.650289	non_hm2	non_hm6	0.666667	0.625	0.666667	0.333333
ERLN2_MOUSE	0.001	0.001	0.001	0.001	0	0	1	1	0	0	non_hm2	non_hm6	0	0	0	0
ERO1A_MOUSE	0.061	0.061	0.131	0.001	-1.10269	5.93074	0.0197042	0.313776	1.70544	0.503381	non_hm2	non_hm6	1	0.375	0.666667	0.555556
ERP29_MOUSE	0.001	0.001	0.001	0.001	0	0	1	0.144217	0	0.840984	non_hm2	non_hm6	0.333333	0.25	0.333333	0
ESF1_MOUSE	0.001	0.001	0.001	0.001	0	0	0.0757962	1	1.12035	0	non_hm2	non_hm6	0.333333	0	0	0
ESTD_MOUSE	0.111	0.111	0.111	0.166	0	-0.580624	0.961836	0.458941	0.0168988	0.338244	non_hm2	non_hm6	0.777778	1	0.888889	0.888889
ETFA_MOUSE	0.201	0.201	0.201	0.146	0	0.461227	0.566542	0.243947	0.246768	0.612704	non_hm2	non_hm6	1	0.625	0.888889	1
ETFB_MOUSE	0.261	0.261	0.411	0.336	-0.655089	-0.364411	0.266987	0.960802	0.57351	0.0173661	non_hm2	non_hm6	1	1	0.888889	0.888889
EWS_MOUSE	0.051	0.001	0.001	0.051	5.67243	-5.67243	0.33681	0.564082	0.472614	0.248658	non_hm2	non_hm6	0.333333	0.625	0.666667	0.333333
EXOS2_MOUSE	0.001	0.001	0.001	0.001	0	0	0.0768812	1	1.11418	0	non_hm2	non_hm6	0.333333	0	0	0
EXOS6_MOUSE	0.001	0.001	0.001	0.121	0	-6.91886	0.914986	0.265551	0.0385857	0.575851	non_hm2	non_hm6	0.333333	0.625	0.333333	0.333333
EXOS7_MOUSE	0.001	0.001	0.001	0.001	0	0	0.0757962	1	1.12035	0	non_hm2	non_hm6	0.333333	0	0	0
EXOSX_MOUSE	0.001	0.001	0.001	0.001	0	0	1	1	0	0	non_hm2	non_hm6	0	0	0	0
EZRI_MOUSE	0.151	0.001	0.201	0.201	-0.412647	-7.65105	0.552131	0.302608	0.257958	0.51912	non_hm2	non_hm6	0.666667	0.75	0.666667	0.333333
F10A1_MOUSE	0.261	0.361	0.471	0.416	-0.851677	-0.204585	0.162839	0.0818131	0.788242	1.08718	non_hm2	non_hm6	1	1	1	0.888889
F120A_MOUSE	0.031	0.001	0.031	0.031	0	-4.9542	1	0.0146275	0	1.83483	non_hm2	non_hm6	0.666667	0.875	0.555556	0.333333
F162A_MOUSE	0.001	0.001	0.191	0.001	-7.57743	0	0.00467038	1	2.33065	0	down_hm2	non_hm6	0.666667	0	0	0
FA49B_MOUSE	0.191	0.301	0.301	0.191	-0.656191	0.656191	0.27798	0.025635	0.555987	1.59117	non_hm2	non_hm6	1	1	1	0.888889
FA98B_MOUSE	0.001	0.001	0.001	0.001	0	0	1	1	0	0	non_hm2	non_hm6	0	0	0	0
FABP5_MOUSE	0.001	0.001	0.001	0.001	0	0	1	1	0	0	non_hm2	non_hm6	0	0	0	0
FAHD1_MOUSE	0.001	0.001	0.001	0.001	0	0	1	0.0585948	0	1.23214	non_hm2	non_hm6	0	0.375	0	0
FAS_MOUSE	0.041	0.021	0.091	0.031	-1.15024	-0.561879	0.59063	0.652376	0.228685	0.185502	non_hm2	non_hm6	0.666667	1	1	0.888889
FBRL_MOUSE	0.201	0.201	0.591	0.321	-1.55596	-0.675378	0.0549326	0.21444	1.26017	0.668694	non_hm2	non_hm6	0.888889	1	1	0.888889
FCERG_MOUSE	0.001	0.001	0.001	0.001	0	0	1	1	0	0	non_hm2	non_hm6	0	0	0	0
FEN1_MOUSE	0.001	0.081	0.001	0.001	0	6.33985	1	0.415129	0	0.381817	non_hm2	non_hm6	0	0.375	0	0.555556
FHL3_MOUSE	0.001	0.001	0.101	0.001	-6.65821	0	0.26134	0.144217	0.582794	0.840984	non_hm2	non_hm6	0.666667	0.25	0.333333	0
FKB1A_MOUSE	0.661	0.661	0.661	0.661	0	0	0.139568	0.673105	0.855214	0.171917	non_hm2	non_hm6	1	1	1	0.888889
FKBP2_MOUSE	0.001	0.001	0.001	0.001	0	0	1	0.0943265	0	1.02537	non_hm2	non_hm6	0	0	0	0.333333
FKBP3_MOUSE	0.131	0.001	0.131	0.001	0	0	0.300862	0.144217	0.521633	0.840984	non_hm2	non_hm6	0.666667	0.25	1	0
FKBP4_MOUSE	0.201	0.201	0.451	0.281	-1.16593	-0.483375	0.280455	0.0190634	0.552136	1.7198	non_hm2	non_hm6	0.888889	1	1	0.888889
FKBP5_MOUSE	0.001	0.061	0.131	0.001	-7.03342	5.93074	0.0866848	0.266521	1.06206	0.574269	non_hm2	non_hm6	0.555556	0.375	0.222222	0.666667
FKBP8_MOUSE	0.001	0.001	0.001	0.001	0	0	0.0757962	1	1.12035	0	non_hm2	non_hm6	0.333333	0	0	0
FLNA_MOUSE	0.021	0.041	0.061	0.076	-1.53842	-0.890376	0.025102	0.0332772	1.60029	1.47785	non_hm2	non_hm6	1	1	1	0.888889
FLNB_MOUSE	0.001	0.001	0.001	0.001	0	0	0.0335143	0.144217	1.47477	0.840984	non_hm2	non_hm6	0.444444	0.25	0	0
FMNL_MOUSE	0.001	0.001	0.001	0.001	0	0	0.169327	0.0596563	0.771273	1.22434	non_hm2	non_hm6	0.222222	0.375	0	0
FOP_MOUSE	0.001	0.001	0.131	0.131	-7.03342	-7.03342	0.00467038	0.211477	2.33065	0.674736	down_hm2	non_hm6	0.666667	0.625	0	0.333333
FPPS_MOUSE	0.171	0.081	0.171	0.126	0	-0.63743	0.925105	0.296412	0.0338088	0.528104	non_hm2	non_hm6	0.666667	0.875	0.777778	0.777778
FRG1_MOUSE	0.001	0.001	0.001	0.001	0	0	0.0757962	1	1.12035	0	non_hm2	non_hm6	0.333333	0	0	0
FRIH_MOUSE	0.161	0.001	0.001	0.161	7.33092	-7.33092	0.339158	0.00830961	0.469597	2.08042	non_hm2	down_hm6	0.333333	0.625	0.666667	0
FRIL1_MOUSE	0.161	0.351	0.351	0.256	-1.12441	0.455327	0.184725	0.317133	0.733475	0.498759	non_hm2	non_hm6	0.666667	0.875	0.666667	0.888889
FUBP1_MOUSE	0.101	0.151	0.261	0.126	-1.36969	0.261125	0.0504824	0.613159	1.29686	0.212427	non_hm2	non_hm6	1	1	0.888889	0.888889
FUBP2_MOUSE	0.231	0.181	0.181	0.261	0.351903	-0.52806	0.751628	0.101273	0.123997	0.994506	non_hm2	non_hm6	1	1	1	0.888889
FUMH_MOUSE	0.271	0.341	0.341	0.341	-0.331479	0	0.261664	0.65216	0.582256	0.185646	non_hm2	non_hm6	1	1	1	1
FUS_MOUSE	0.351	0.351	0.351	0.396	0	-0.174029	0.621387	0.240874	0.206638	0.618211	non_hm2	non_hm6	1	1	1	0.888889
G3BP1_MOUSE	0.201	0.131	0.201	0.166	0	-0.341616	1	0.795499	0	0.0993603	non_hm2	non_hm6	1	1	1	0.888889
G3BP2_MOUSE	0.001	0.001	0.061	0.001	-5.93074	0	0.232734	0.0957098	0.633139	1.01904	non_hm2	non_hm6	0.666667	0	0.333333	0.333333
G3P_MOUSE	0.701	1.031	1.221	1.031	-0.800577	0	0.00501187	0.65598	2.3	0.183109	non_hm2	non_hm6	1	1	1	1
G6PD1_MOUSE	0.181	0.181	0.241	0.111	-0.413043	0.70543	0.366113	0.484345	0.436385	0.314845	non_hm2	non_hm6	1	1	1	0.888889
G6PI_MOUSE	0.291	0.291	0.431	0.431	-0.566669	-0.566669	0.0290153	0.0670443	1.53737	1.17364	non_hm2	non_hm6	1	1	1	0.888889
GALK1_MOUSE	0.001	0.001	0.001	0.001	0	0	0.169327	1	0.771273	0	non_hm2	non_hm6	0.222222	0	0	0
GANAB_MOUSE	0.091	0.061	0.131	0.091	-0.525628	-0.577057	0.322748	0.106165	0.491136	0.97402	non_hm2	non_hm6	1	1	1	0.888889
GAR1_MOUSE	0.141	0.141	0.311	0.141	-1.14122	0	0.683846	0.698294	0.165042	0.155962	non_hm2	non_hm6	1	1	1	0.888889
GATM_MOUSE	0.001	0.001	0.001	0.001	0	0	1	0.0585948	0	1.23214	non_hm2	non_hm6	0	0.375	0	0
GBB1_MOUSE	0.001	0.001	0.091	0.001	-6.50779	0	0.0137926	1	1.86035	0	non_hm2	non_hm6	0.555556	0	0	0
GBLP_MOUSE	0.311	0.441	0.311	0.311	0	0.503864	0.149309	0.920525	0.825913	0.0359646	non_hm2	non_hm6	1	1	1	1
GDIB_MOUSE	0.131	0.211	0.211	0.211	-0.687676	0	0.121578	0.205335	0.915146	0.687537	non_hm2	non_hm6	1	1	1	0.888889
GDIR1_MOUSE	0.491	0.491	0.711	0.491	-0.534127	0	0.0167159	0.400801	1.77687	0.397071	non_hm2	non_hm6	1	1	1	0.888889
GDIR2_MOUSE	0.511	0.511	0.511	0.621	0	-0.28127	0.375987	0.456057	0.424827	0.340981	non_hm2	non_hm6	1	0.875	1	0.888889
GELS_MOUSE	0.081	0.161	0.161	0.251	-0.991067	-0.640627	0.0866243	0.146167	1.06236	0.83515	non_hm2	non_hm6	1	0.875	0.888889	1
GHITM_MOUSE	0.001	0.001	0.001	0.001	0	0	1	1	0	0	non_hm2	non_hm6	0	0	0	0
GLOD4_MOUSE	0.001	0.001	0.001	0.001	0	0	0.790942	1	0.101855	0	non_hm2	non_hm6	0.333333	0	0.333333	0
GLRX1_MOUSE	0.001	0.001	0.001	0.001	0	0	0.0757962	1	1.12035	0	non_hm2	non_hm6	0.333333	0	0	0
GLRX3_MOUSE	0.001	0.001	0.001	0.001	0	0	1	1	0	0	non_hm2	non_hm6	0	0	0	0
GLU2B_MOUSE	0.121	0.121	0.121	0.091	0	0.411069	0.694558	0.431891	0.158291	0.364626	non_hm2	non_hm6	1	0.75	0.888889	0.888889
GLYC_MOUSE	0.001	0.001	0.131	0.001	-7.03342	0	0.0963766	0.0957098	1.01603	1.01904	non_hm2	non_hm6	0.666667	0	0.333333	0.333333
GLYR1_MOUSE	0.001	0.001	0.001	0.001	0	0	0.0757962	0.0585948	1.12035	1.23214	non_hm2	non_hm6	0.333333	0.375	0	0
GMDS_MOUSE	0.001	0.001	0.001	0.001	0	0	1	1	0	0	non_hm2	non_hm6	0	0	0	0
GMFB_MOUSE	0.001	0.001	0.201	0.101	-7.65105	-6.65821	0.0135579	0.0233541	1.86781	1.63164	non_hm2	non_hm6	0.555556	0.5	0	0
GNAI2_MOUSE	0.081	0.171	0.171	0.271	-1.078	-0.664297	0.0360836	0.130849	1.44269	0.883231	non_hm2	non_hm6	1	1	0.666667	0.888889
GNL3_MOUSE	0.051	0.001	0.171	0.111	-1.74543	-6.79442	0.0423348	0.00417856	1.3733	2.37897	non_hm2	down_hm6	0.888889	1	0.666667	0.222222
GOT1B_MOUSE	0.001	0.001	0.221	0.001	-7.7879	0	0.18568	0.907612	0.731234	0.0421	non_hm2	non_hm6	0.666667	0.375	0.333333	0.333333
GPDM_MOUSE	0.041	0.041	0.081	0.081	-0.982298	-0.982298	0.283303	0.384887	0.547749	0.414666	non_hm2	non_hm6	0.666667	1	0.555556	0.777778
GPNMB_MOUSE	0.001	0.001	0.001	0.001	0	0	0.672836	0.954725	0.172091	0.0201218	non_hm2	non_hm6	0.333333	0.375	0.333333	0.333333
GPX1_MOUSE	0.001	0.001	0.001	0.001	0	0	1	1	0	0	non_hm2	non_hm6	0	0	0	0
GRHPR_MOUSE	0.001	0.001	0.001	0.001	0	0	1	0.0585948	0	1.23214	non_hm2	non_hm6	0	0.375	0	0
GRP75_MOUSE	0.771	0.621	1.011	0.771	-0.39098	-0.312138	0.169105	0.0408874	0.771843	1.38841	non_hm2	non_hm6	1	1	1	1
GRP78_MOUSE	1.131	1.221	1.031	1.031	0.133555	0.244019	0.789699	0.146668	0.102538	0.833665	non_hm2	non_hm6	1	1	1	1
GSHB_MOUSE	0.001	0.001	0.001	0.001	0	0	1	0.0943265	0	1.02537	non_hm2	non_hm6	0	0	0	0.333333
GSHR_MOUSE	0.001	0.001	0.001	0.001	0	0	1	1	0	0	non_hm2	non_hm6	0	0	0	0
GSTM1_MOUSE	0.001	0.001	0.001	0.001	0	0	0.77816	1	0.108931	0	non_hm2	non_hm6	0.222222	0	0.333333	0
GSTO1_MOUSE	0.001	0.121	0.261	0.261	-8.02791	-1.10904	0.0063264	0.248397	2.19884	0.604853	down_hm2	non_hm6	1	0.75	0.222222	0.555556
GSTP1_MOUSE	0.141	0.491	0.491	0.301	-1.80003	0.70596	0.0181457	0.404932	1.74123	0.392618	non_hm2	non_hm6	0.888889	1	0.555556	0.888889
GT251_MOUSE	0.001	0.001	0.051	0.001	-5.67243	0	0.389761	0.948343	0.409201	0.0230348	non_hm2	non_hm6	0.555556	0.25	0.222222	0.222222
GTR1_MOUSE	0.001	0.001	0.001	0.001	0	0	1	0.0585948	0	1.23214	non_hm2	non_hm6	0	0.375	0	0
GUAA_MOUSE	0.001	0.001	0.041	0.001	-5.35755	0	0.0631523	0.0943265	1.19961	1.02537	non_hm2	non_hm6	0.666667	0	0.222222	0.333333
H10_MOUSE	0.001	0.001	0.001	0.001	0	0	0.0757962	0.197582	1.12035	0.704252	non_hm2	non_hm6	0.333333	0	0	0.222222
H11_MOUSE	0.331	0.151	0.151	0.331	1.13228	-1.13228	0.0909967	0.0653831	1.04097	1.18453	non_hm2	non_hm6	0.666667	0.875	1	0.777778
H12_MOUSE	0.341	0.341	0.341	0.171	0	0.995775	0.638338	0.471785	0.194949	0.326256	non_hm2	non_hm6	0.555556	0.5	0.888889	0.777778
H13_MOUSE	0.001	0.001	0.001	0.001	0	0	0.10457	0.0600107	0.980592	1.22177	non_hm2	non_hm6	0.444444	0.375	0.111111	0
H14_MOUSE	0.331	0.531	0.531	0.531	-0.681881	0	0.0730226	0.668903	1.13654	0.174637	non_hm2	non_hm6	1	1	1	1
H15_MOUSE	0.151	0.151	0.321	0.321	-1.08802	-1.08802	0.517771	0.0202836	0.285862	1.69286	non_hm2	non_hm6	0.666667	1	1	1
H2A1F_MOUSE	0.001	0.001	0.911	0.391	-9.83131	-8.61102	0.201226	0.610489	0.696315	0.214322	non_hm2	non_hm6	0.555556	0.625	0.444444	0.444444
H2A2A_MOUSE	0.001	0.001	0.001	0.001	0	0	0.0768812	0.197582	1.11418	0.704252	non_hm2	non_hm6	0	0	0.333333	0.222222
H2A2B_MOUSE	0.001	0.001	0.001	0.001	0	0	0.653797	0.143433	0.184557	0.843352	non_hm2	non_hm6	0.333333	0.25	0.222222	0
H2AJ_MOUSE	0.001	0.001	0.001	0.001	0	0	0.374063	0.409395	0.427055	0.387857	non_hm2	non_hm6	0.111111	0	0	0.111111
H2AV_MOUSE	0.251	0.001	0.001	0.001	7.97154	0	0.775359	1	0.110497	0	non_hm2	non_hm6	0.444444	0.25	0.555556	0.222222
H2AX_MOUSE	0.001	0.001	0.001	0.231	0	-7.85175	0.169327	0.160394	0.771273	0.794812	non_hm2	non_hm6	0.222222	0.625	0	0.222222
H2AY_MOUSE	0.001	0.001	0.001	0.001	0	0	1	1	0	0	non_hm2	non_hm6	0	0	0	0
H2AZ_MOUSE	0.001	0.001	0.001	0.001	0	0	0.168589	1	0.773171	0	non_hm2	non_hm6	0.222222	0	0	0
H2B1B_MOUSE	2.701	3.611	0.001	0.001	11.3993	11.8182	0.852647	0.0624539	0.0692309	1.20444	non_hm2	non_hm6	0.444444	0.375	0.666667	0.777778
H2B1C_MOUSE	0.001	0.001	0.001	0.001	0	0	0.168589	0.0596563	0.773171	1.22434	non_hm2	non_hm6	0	0.375	0.222222	0
H2B1F_MOUSE	0.001	0.001	0.001	0.001	0	0	1	1	0	0	non_hm2	non_hm6	0.111111	0	0.111111	0
H2B1M_MOUSE	0.001	0.001	0.001	0.001	0	0	1	1	0	0	non_hm2	non_hm6	0	0.125	0	0.111111
H2B1P_MOUSE	0.001	0.001	0.001	0.001	0	0	0.374063	1	0.427055	0	non_hm2	non_hm6	0.111111	0	0	0
H2B2B_MOUSE	0.001	0.001	0.001	0.001	0	0	0.0768812	0.931547	1.11418	0.030795	non_hm2	non_hm6	0.333333	0.125	0	0.111111
H31_MOUSE	0.001	0.001	0.001	0.001	0	0	1	1	0	0	non_hm2	non_hm6	0	0	0	0
H3C_MOUSE	0.001	0.001	0.001	0.001	0	0	0.169327	1	0.771273	0	non_hm2	non_hm6	0.222222	0	0	0
H4_MOUSE	3.921	5.421	5.421	5.421	-0.467337	0	0.277697	0.722875	0.556429	0.140937	non_hm2	non_hm6	1	1	1	1
HA13_MOUSE	0.001	0.001	0.001	0.001	0	0	0.169327	0.197582	0.771273	0.704252	non_hm2	non_hm6	0	0	0.222222	0.222222
HA1K_MOUSE	0.001	0.001	0.001	0.001	0	0	1	1	0	0	non_hm2	non_hm6	0	0	0	0
HA1W_MOUSE	0.001	0.001	0.001	0.001	0	0	1	1	0	0	non_hm2	non_hm6	0	0	0	0
HACD3_MOUSE	0.001	0.001	0.001	0.001	0	0	1	1	0	0	non_hm2	non_hm6	0	0	0	0
HAP28_MOUSE	0.161	0.001	0.161	0.161	0	-7.33092	0.606189	0.278367	0.217392	0.555383	non_hm2	non_hm6	0.555556	0.625	0.555556	0.222222
HAT1_MOUSE	0.001	0.001	0.001	0.001	0	0	0.0757962	0.197582	1.12035	0.704252	non_hm2	non_hm6	0.333333	0	0	0.222222
HCD2_MOUSE	0.121	0.121	0.121	0.261	0	-1.10904	0.776914	0.148678	0.109627	0.827752	non_hm2	non_hm6	0.666667	0.875	0.555556	0.888889
HCFC1_MOUSE	0.001	0.001	0.021	0.001	-4.39232	0	0.302646	0.0943265	0.519066	1.02537	non_hm2	non_hm6	0.555556	0	0.333333	0.333333
HCLS1_MOUSE	0.061	0.131	0.131	0.161	-1.10269	-0.297494	0.193533	0.426889	0.713244	0.369685	non_hm2	non_hm6	1	1	0.888889	0.777778
HDAC2_MOUSE	0.001	0.001	0.001	0.001	0	0	0.218207	1	0.661131	0	non_hm2	non_hm6	0.444444	0	0.111111	0
HDGF_MOUSE	0.001	0.001	0.001	0.001	0	0	1	0.673105	0	0.171917	non_hm2	non_hm6	0	0.375	0	0.222222
HEAT3_MOUSE	0.001	0.001	0.091	0.001	-6.50779	0	0.00467038	0.904055	2.33065	0.043805	down_hm2	non_hm6	0.666667	0.25	0	0.333333
HEXB_MOUSE	0.001	0.001	0.001	0.001	0	0	1	0.0585948	0	1.23214	non_hm2	non_hm6	0	0.375	0	0
HG2A_MOUSE	0.111	0.001	0.001	0.001	6.79442	0	0.320316	0.907612	0.494421	0.0421	non_hm2	non_hm6	0.333333	0.375	0.666667	0.333333
HIKES_MOUSE	0.001	0.001	0.001	0.001	0	0	0.0757962	1	1.12035	0	non_hm2	non_hm6	0.333333	0	0	0
HINT1_MOUSE	0.001	0.001	0.001	0.001	0	0	0.0768812	1	1.11418	0	non_hm2	non_hm6	0.333333	0	0	0
HMGA1_MOUSE	0.001	0.681	0.681	0.681	-9.41151	0	0.202027	0.957368	0.69459	0.0189211	non_hm2	non_hm6	0.666667	1	0.444444	0.888889
HMGB1_MOUSE	0.461	0.661	0.881	0.561	-0.934375	0.23665	0.179149	0.92042	0.746786	0.0360139	non_hm2	non_hm6	1	1	1	0.888889
HMGB2_MOUSE	0.681	0.681	1.171	0.796	-0.782014	-0.225114	0.17938	0.347618	0.746227	0.458898	non_hm2	non_hm6	1	1	1	0.888889
HMGN5_MOUSE	0.071	0.001	0.071	0.001	0	0	0.744013	0.0585948	0.128419	1.23214	non_hm2	non_hm6	0.666667	0.375	0.666667	0
HMHA1_MOUSE	0.001	0.001	0.001	0.001	0	0	0.0768812	0.144217	1.11418	0.840984	non_hm2	non_hm6	0.333333	0.25	0	0
HNRH1_MOUSE	0.001	0.301	0.211	0.211	-7.7211	0.51252	0.141984	0.548888	0.84776	0.260516	non_hm2	non_hm6	0.777778	0.75	0.444444	0.666667
HNRH2_MOUSE	0.001	0.001	0.001	0.001	0	0	0.36225	0.717219	0.440992	0.144348	non_hm2	non_hm6	0.111111	0.125	0.333333	0.222222
HNRL2_MOUSE	0.041	0.041	0.081	0.081	-0.982298	-0.982298	0.15115	0.480847	0.820592	0.317993	non_hm2	non_hm6	1	0.75	0.666667	0.888889
HNRLL_MOUSE	0.001	0.001	0.001	0.001	0	0	1	0.144217	0	0.840984	non_hm2	non_hm6	0	0.25	0	0
HNRPC_MOUSE	0.201	0.201	0.321	0.321	-0.675378	-0.675378	0.0151006	0.219928	1.821	0.657719	non_hm2	non_hm6	1	1	1	1
HNRPD_MOUSE	0.091	0.091	0.181	0.091	-0.992051	0	0.17286	0.880406	0.762304	0.0553169	non_hm2	non_hm6	0.888889	0.75	0.888889	0.888889
HNRPF_MOUSE	0.321	0.321	0.321	0.231	0	0.47468	0.393112	0.960523	0.405483	0.017492	non_hm2	non_hm6	1	0.875	0.777778	0.777778
HNRPK_MOUSE	0.551	0.761	0.871	0.816	-0.66062	-0.100673	0.0285573	0.204464	1.54428	0.689384	non_hm2	non_hm6	1	1	1	1
HNRPL_MOUSE	0.281	0.281	0.421	0.351	-0.58325	-0.320901	0.341066	1	0.467161	0	non_hm2	non_hm6	1	1	1	0.888889
HNRPM_MOUSE	0.641	0.791	0.941	0.861	-0.55387	-0.122336	0.351841	0.357085	0.453653	0.447229	non_hm2	non_hm6	1	1	1	1
HNRPQ_MOUSE	0.151	0.101	0.201	0.126	-0.412647	-0.319068	0.109429	0.723235	0.960867	0.14072	non_hm2	non_hm6	1	1	1	1
HNRPU_MOUSE	0.161	0.251	0.251	0.226	-0.640627	0.151365	0.00522745	0.555346	2.28171	0.255436	non_hm2	non_hm6	1	1	1	1
HP1B3_MOUSE	0.001	0.001	0.001	0.001	0	0	1	0.0585948	0	1.23214	non_hm2	non_hm6	0.222222	0.375	0.222222	0
HPBP1_MOUSE	0.001	0.001	0.001	0.001	0	0	1	1	0	0	non_hm2	non_hm6	0	0	0	0
HPRT_MOUSE	0.141	0.141	0.141	0.001	0	7.13955	0.745564	0.276115	0.127515	0.558911	non_hm2	non_hm6	0.666667	0.25	0.666667	0.555556
HS105_MOUSE	0.071	0.031	0.071	0.071	0	-1.19555	0.408805	0.519114	0.388484	0.284738	non_hm2	non_hm6	0.666667	1	0.666667	0.666667
HS71L_MOUSE	0.001	0.001	0.001	0.001	0	0	1	0.409395	0	0.387857	non_hm2	non_hm6	0	0	0	0.111111
HS90A_MOUSE	0.641	0.701	0.981	0.771	-0.613929	-0.137316	0.211114	0.462706	0.675482	0.334695	non_hm2	non_hm6	1	1	1	0.888889
HS90B_MOUSE	1.081	1.001	1.251	1.081	-0.210715	-0.110925	0.533314	0.961099	0.273017	0.0172319	non_hm2	non_hm6	1	1	1	1
HSP74_MOUSE	0.231	0.311	0.361	0.271	-0.644106	0.198622	0.0311512	0.553821	1.50653	0.25663	non_hm2	non_hm6	1	1	1	0.888889
HSP7C_MOUSE	1.161	1.161	1.841	1.426	-0.665122	-0.296606	0.0114161	0.695662	1.94248	0.157602	non_hm2	non_hm6	1	1	1	1
HSP7E_MOUSE	0.061	0.061	0.121	0.091	-0.988126	-0.577057	1	0.209616	0	0.678575	non_hm2	non_hm6	0.666667	0.75	1	0.555556
HTRA2_MOUSE	0.141	0.141	0.141	0.256	0	-0.860449	0.376809	0.0670443	0.423879	1.17364	non_hm2	non_hm6	1	1	0.777778	0.888889
HUWE1_MOUSE	0.011	0.011	0.031	0.011	-1.49476	0	0.294695	0.303106	0.530627	0.518406	non_hm2	non_hm6	0.666667	0.875	1	0.777778
HXK1_MOUSE	0.001	0.031	0.001	0.001	0	4.9542	0.374063	0.873906	0.427055	0.058535	non_hm2	non_hm6	0.111111	0.375	0	0.555556
HXK2_MOUSE	0.061	0.101	0.171	0.131	-1.48712	-0.375212	0.00787124	0.032965	2.10396	1.48195	non_hm2	non_hm6	1	1	0.888889	0.777778
HXK3_MOUSE	0.001	0.001	0.001	0.001	0	0	0.374063	0.463131	0.427055	0.334296	non_hm2	non_hm6	0.111111	0.25	0	0.444444
HYOU1_MOUSE	0.161	0.121	0.091	0.121	0.823122	0	0.165761	0.84522	0.780518	0.0730303	non_hm2	non_hm6	1	1	1	0.888889
I2BP2_MOUSE	0.061	0.001	0.061	0.001	0	0	0.19688	0.774628	0.705799	0.110907	non_hm2	non_hm6	0.666667	0.375	1	0.333333
ICLN_MOUSE	0.001	0.001	0.001	0.001	0	0	0.169327	1	0.771273	0	non_hm2	non_hm6	0.222222	0	0	0
IDE_MOUSE	0.031	0.001	0.091	0.031	-1.5536	-4.9542	0.0822156	0.580167	1.08505	0.236447	non_hm2	non_hm6	0.666667	0.75	0.555556	0.444444
IDH3A_MOUSE	0.171	0.271	0.271	0.221	-0.664297	0.294246	0.0754347	0.918464	1.12243	0.0369377	non_hm2	non_hm6	1	1	0.888889	0.888889
IDHC_MOUSE	0.001	0.001	0.001	0.001	0	0	0.0768812	1	1.11418	0	non_hm2	non_hm6	0.333333	0	0	0
IDHG1_MOUSE	0.001	0.001	0.001	0.001	0	0	1	1	0	0	non_hm2	non_hm6	0	0	0	0
IDHP_MOUSE	0.131	0.131	0.131	0.291	0	-1.15145	0.581441	0.00981688	0.235494	2.00803	non_hm2	non_hm6	1	1	1	0.666667
IF1AX_MOUSE	0.001	0.001	0.001	0.001	0	0	0.914986	0.0957098	0.0385857	1.01904	non_hm2	non_hm6	0.333333	0	0.333333	0.333333
IF2A_MOUSE	0.191	0.191	0.301	0.301	-0.656191	-0.656191	0.0367186	0.123462	1.43511	0.908466	non_hm2	non_hm6	1	1	0.888889	0.888889
IF2B_MOUSE	0.001	0.091	0.181	0.136	-7.49985	-0.579668	0.000747789	0.920368	3.12622	0.0360386	down_hm2	non_hm6	1	0.625	0.333333	0.666667
IF2G_MOUSE	0.211	0.211	0.281	0.131	-0.413327	0.687676	0.442114	0.484345	0.354465	0.314845	non_hm2	non_hm6	1	1	1	0.888889
IF2P_MOUSE	0.001	0.001	0.021	0.001	-4.39232	0	0.254327	0.786067	0.594608	0.10454	non_hm2	non_hm6	0.555556	0.375	0.333333	0.444444
IF44L_MOUSE	0.001	0.071	0.001	0.001	0	6.14975	1	0.0196662	0	1.70628	non_hm2	non_hm6	0	0	0	0.555556
IF4A1_MOUSE	0.621	0.621	1.141	0.741	-0.877634	-0.25488	0.264702	0.353771	0.577243	0.451278	non_hm2	non_hm6	1	1	1	1
IF4A2_MOUSE	0.001	0.001	0.001	0.001	0	0	1	0.345779	0	0.461202	non_hm2	non_hm6	0	0.125	0	0
IF4A3_MOUSE	0.071	0.001	0.231	0.151	-1.702	-7.2384	0.0170326	0.0230452	1.76872	1.63742	non_hm2	non_hm6	1	1	0.777778	0.444444
IF4B_MOUSE	0.051	0.051	0.151	0.101	-1.56598	-0.985786	0.00668827	0.0200388	2.17469	1.69813	non_hm2	non_hm6	1	0.875	1	0.666667
IF4G1_MOUSE	0.041	0.001	0.061	0.041	-0.573185	-5.35755	0.214065	0.142737	0.669455	0.845465	non_hm2	non_hm6	0.666667	0.625	0.555556	0.222222
IF4G2_MOUSE	0.001	0.001	0.001	0.001	0	0	1	0.0943265	0	1.02537	non_hm2	non_hm6	0	0	0	0.333333
IF4H_MOUSE	0.001	0.001	0.001	0.001	0	0	1	1	0	0	non_hm2	non_hm6	0	0	0	0
IF5_MOUSE	0.141	0.071	0.141	0.141	0	-0.989804	0.567941	0.468026	0.245696	0.32973	non_hm2	non_hm6	0.666667	1	1	0.888889
IF5A1_MOUSE	0.441	0.441	0.731	0.201	-0.729093	1.13358	0.311357	0.32252	0.506742	0.491443	non_hm2	non_hm6	0.888889	0.625	0.888889	0.888889
IF6_MOUSE	0.001	0.001	0.001	0.001	0	0	1	1	0	0	non_hm2	non_hm6	0	0	0	0
IFI4_MOUSE	0.001	0.001	0.001	0.001	0	0	0.0757962	0.0957098	1.12035	1.01904	non_hm2	non_hm6	0.333333	0	0	0.333333
IFI44_MOUSE	0.001	0.001	0.001	0.001	0	0	1	0.0445967	0	1.3507	non_hm2	non_hm6	0	0	0	0.444444
IFI5B_MOUSE	0.001	0.001	0.001	0.001	0	0	1	0.196706	0	0.706183	non_hm2	non_hm6	0	0	0	0.222222
IFIT1_MOUSE	0.131	0.431	0.001	0.001	7.03342	8.75154	0.000134155	0.00189491	3.87239	2.72241	up_hm2	up_hm6	0	0.25	1	1
IFIT2_MOUSE	0.001	0.001	0.001	0.001	0	0	1	0.0961705	0	1.01696	non_hm2	non_hm6	0	0	0	0.333333
IFIT3_MOUSE	0.001	0.311	0.001	0.001	0	8.28077	1	0.00229526	0	2.63917	non_hm2	up_hm6	0	0.25	0	0.888889
IFIX_MOUSE	0.001	0.001	0.001	0.001	0	0	1	1	0	0	non_hm2	non_hm6	0	0	0	0
IFM3_MOUSE	0.001	0.511	0.001	0.001	0	8.99718	1	0.0276338	0	1.55856	non_hm2	non_hm6	0	0.25	0	0.777778
IFRD1_MOUSE	0.071	0.001	0.001	0.001	6.14975	0	0.320316	1	0.494421	0	non_hm2	non_hm6	0.333333	0	0.666667	0
IGBP1_MOUSE	0.001	0.001	0.001	0.001	0	0	0.0757962	1	1.12035	0	non_hm2	non_hm6	0.333333	0	0	0
IGEB_MOUSE	0.111	0.001	0.001	0.001	6.79442	0	0.077192	0.144217	1.11243	0.840984	non_hm2	non_hm6	0.333333	0.25	0.888889	0
IKZF1_MOUSE	0.001	0.001	0.001	0.001	0	0	0.0768812	1	1.11418	0	non_hm2	non_hm6	0.333333	0	0	0
ILEUA_MOUSE	0.001	0.001	0.001	0.001	0	0	0.0768812	0.433327	1.11418	0.363184	non_hm2	non_hm6	0.333333	0.375	0	0.222222
ILF2_MOUSE	0.001	0.001	0.081	0.001	-6.33985	0	0.013636	0.144217	1.86531	0.840984	non_hm2	non_hm6	0.555556	0.25	0	0
ILF3_MOUSE	0.031	0.031	0.071	0.001	-1.19555	4.9542	0.96376	0.348391	0.0160309	0.457934	non_hm2	non_hm6	0.666667	0.375	0.888889	0.666667
ILK_MOUSE	0.001	0.001	0.001	0.001	0	0	1	0.0943265	0	1.02537	non_hm2	non_hm6	0	0	0	0.333333
IMA1_MOUSE	0.001	0.001	0.001	0.001	0	0	0.169327	1	0.771273	0	non_hm2	non_hm6	0.222222	0	0	0
IMA2_MOUSE	0.001	0.001	0.061	0.001	-5.93074	0	0.18568	0.0943265	0.731234	1.02537	non_hm2	non_hm6	0.666667	0	0.333333	0.333333
IMB1_MOUSE	0.181	0.221	0.301	0.261	-0.733774	-0.240003	0.0571642	0.730159	1.24288	0.136583	non_hm2	non_hm6	1	1	1	0.888889
IMDH1_MOUSE	0.001	0.001	0.001	0.001	0	0	1	1	0	0	non_hm2	non_hm6	0	0	0	0
IMDH2_MOUSE	0.191	0.191	0.191	0.261	0	-0.450477	0.821999	0.203606	0.0851285	0.691209	non_hm2	non_hm6	0.666667	1	1	0.888889
IMMT_MOUSE	0.001	0.041	0.121	0.061	-6.91886	-0.573185	0.0307424	0.880406	1.51226	0.0553169	non_hm2	non_hm6	1	0.625	0.333333	0.777778
IMP4_MOUSE	0.001	0.001	0.001	0.001	0	0	0.0757962	1	1.12035	0	non_hm2	non_hm6	0.333333	0	0	0
IMPA1_MOUSE	0.001	0.001	0.111	0.231	-6.79442	-7.85175	0.000129215	0.00980599	3.88869	2.00851	down_hm2	down_hm6	1	0.875	0	0.222222
IMPA2_MOUSE	0.001	0.001	0.001	0.001	0	0	1	1	0	0	non_hm2	non_hm6	0	0	0	0
INO1_MOUSE	0.051	0.111	0.231	0.201	-2.17932	-0.856636	0.0136328	0.0759	1.86541	1.11976	non_hm2	non_hm6	1	1	0.666667	1
IPO11_MOUSE	0.001	0.001	0.001	0.001	0	0	0.169327	1	0.771273	0	non_hm2	non_hm6	0.222222	0	0	0
IPO5_MOUSE	0.001	0.031	0.001	0.031	0	0	0.475769	1	0.322604	0	non_hm2	non_hm6	0.333333	0.625	0.444444	0.555556
IPO7_MOUSE	0.001	0.001	0.031	0.001	-4.9542	0	0.283859	0.9484	0.546897	0.0230086	non_hm2	non_hm6	0.555556	0.25	0.333333	0.222222
IPO9_MOUSE	0.091	0.091	0.061	0.091	0.577057	0	0.124231	0.189251	0.905771	0.722962	non_hm2	non_hm6	0.666667	0.875	1	0.666667
IPYR_MOUSE	0.211	0.101	0.101	0.211	1.06289	-1.06289	0.107069	0.299873	0.970336	0.523063	non_hm2	non_hm6	0.666667	0.875	1	0.888889
IPYR2_MOUSE	0.001	0.001	0.001	0.001	0	0	1	1	0	0	non_hm2	non_hm6	0	0	0	0
IQGA1_MOUSE	0.091	0.131	0.111	0.121	-0.286621	0.11456	0.927831	0.807921	0.0325311	0.0926308	non_hm2	non_hm6	1	1	1	1
IRGM1_MOUSE	0.001	0.071	0.001	0.001	0	6.14975	0.169327	0.0193193	0.771273	1.71401	non_hm2	non_hm6	0	0	0.222222	0.555556
ISG15_MOUSE	0.001	0.191	0.001	0.001	0	7.57743	1	0.0187466	0	1.72708	non_hm2	non_hm6	0	0	0	0.555556
ITB1_MOUSE	0.001	0.001	0.001	0.001	0	0	1	1	0	0	non_hm2	non_hm6	0.333333	0	0.333333	0
ITB2_MOUSE	0.001	0.001	0.001	0.001	0	0	1	0.0596563	0	1.22434	non_hm2	non_hm6	0	0.375	0	0
IVD_MOUSE	0.001	0.001	0.001	0.001	0	0	0.0757962	0.0596563	1.12035	1.22434	non_hm2	non_hm6	0.333333	0.375	0	0
K1967_MOUSE	0.001	0.001	0.031	0.001	-4.9542	0	0.11811	0.0957098	0.927712	1.01904	non_hm2	non_hm6	0.666667	0	0.333333	0.333333
K1C10_MOUSE	0.181	0.251	0.251	0.181	-0.471698	0.471698	0.256777	0.550985	0.590444	0.25886	non_hm2	non_hm6	1	1	1	0.777778
K1C14_MOUSE	0.001	0.001	0.001	0.001	0	0	0.374063	1	0.427055	0	non_hm2	non_hm6	0.111111	0	0	0
K1C15_MOUSE	0.001	0.001	0.001	0.001	0	0	1	0.196706	0	0.706183	non_hm2	non_hm6	0	0	0	0.222222
K1C16_MOUSE	0.001	0.001	0.001	0.001	0	0	1	1	0	0	non_hm2	non_hm6	0	0	0	0
K22E_MOUSE	0.051	0.051	0.091	0.071	-0.835369	-0.477322	0.145032	0.755623	0.838535	0.121695	non_hm2	non_hm6	0.888889	0.625	1	0.888889
K22O_MOUSE	0.001	0.001	0.001	0.001	0	0	0.0757962	0.0943265	1.12035	1.02537	non_hm2	non_hm6	0.333333	0	0	0.333333
K2C1_MOUSE	0.001	0.001	0.001	0.001	0	0	0.033169	1	1.47927	0	non_hm2	non_hm6	0.444444	0	0	0
K2C5_MOUSE	0.001	0.001	0.001	0.001	0	0	0.169327	1	0.771273	0	non_hm2	non_hm6	0.222222	0	0	0
K2C7_MOUSE	0.001	0.001	0.001	0.001	0	0	1	1	0	0	non_hm2	non_hm6	0	0	0	0
K2C71_MOUSE	0.001	0.001	0.001	0.001	0	0	0.169327	1	0.771273	0	non_hm2	non_hm6	0.222222	0	0	0
K2C73_MOUSE	0.001	0.001	0.111	0.001	-6.79442	0	0.0131707	0.0427102	1.88039	1.36947	non_hm2	non_hm6	0.555556	0	0	0.444444
K2C79_MOUSE	0.001	0.001	0.001	0.001	0	0	1	1	0	0	non_hm2	non_hm6	0	0	0	0
K6PF_MOUSE	0.001	0.001	0.001	0.001	0	0	0.168589	1	0.773171	0	non_hm2	non_hm6	0.222222	0	0	0
K6PL_MOUSE	0.001	0.001	0.081	0.121	-6.33985	-6.91886	0.379675	0.000763701	0.420588	3.11708	non_hm2	down_hm6	0.555556	0.875	0.333333	0
K6PP_MOUSE	0.001	0.001	0.081	0.121	-6.33985	-6.91886	0.0554261	0.00206442	1.25629	2.6852	non_hm2	down_hm6	0.666667	1	0.222222	0.333333
KAD2_MOUSE	0.001	0.131	0.271	0.001	-8.08215	7.03342	0.00638329	0.415129	2.19496	0.381817	down_hm2	non_hm6	0.888889	0.375	0.222222	0.555556
KAD3_MOUSE	0.001	0.001	0.001	0.001	0	0	0.77816	0.0596563	0.108931	1.22434	non_hm2	non_hm6	0.222222	0.375	0.333333	0
KAPCB_MOUSE	0.001	0.001	0.081	0.001	-6.33985	0	4.65705e-05	0.0585948	4.33189	1.23214	down_hm2	non_hm6	1	0.375	0	0
KBL_MOUSE	0.001	0.001	0.001	0.001	0	0	0.0757962	1	1.12035	0	non_hm2	non_hm6	0.333333	0	0	0
KC1A_MOUSE	0.001	0.001	0.001	0.001	0	0	1	1	0	0	non_hm2	non_hm6	0	0	0	0
KCY_MOUSE	0.321	0.321	0.321	0.321	0	0	0.962313	0.181415	0.0166838	0.741326	non_hm2	non_hm6	1	1	1	0.777778
KHDR1_MOUSE	0.001	0.001	0.001	0.001	0	0	0.0757962	0.764462	1.12035	0.116644	non_hm2	non_hm6	0.333333	0.25	0	0.333333
KIF5C_MOUSE	0.001	0.001	0.001	0.001	0	0	0.374063	1	0.427055	0	non_hm2	non_hm6	0.111111	0	0	0
KINH_MOUSE	0.001	0.001	0.001	0.001	0	0	0.168589	1	0.773171	0	non_hm2	non_hm6	0.222222	0	0	0
KPRA_MOUSE	0.171	0.001	0.081	0.001	1.078	0	0.810914	0.0596563	0.0910251	1.22434	non_hm2	non_hm6	0.666667	0.375	0.555556	0
KPRB_MOUSE	0.081	0.001	0.001	0.126	6.33985	-6.97728	0.217044	0.165801	0.663452	0.780412	non_hm2	non_hm6	0.222222	0.75	0.555556	0.333333
KPYM_MOUSE	1.711	2.201	2.021	2.381	-0.24023	-0.113408	0.0738756	0.264335	1.1315	0.577846	non_hm2	non_hm6	1	1	1	1
LA_MOUSE	0.071	0.141	0.141	0.071	-0.989804	0.989804	0.241468	0.397331	0.617141	0.400848	non_hm2	non_hm6	1	0.75	0.888889	0.777778
LAMP1_MOUSE	0.081	0.001	0.081	0.121	0	-6.91886	0.722694	0.0896134	0.141045	1.04763	non_hm2	non_hm6	0.666667	0.625	0.888889	0.222222
LAP2A_MOUSE	0.001	0.001	0.001	0.001	0	0	0.168589	1	0.773171	0	non_hm2	non_hm6	0.222222	0	0	0
LAP2B_MOUSE	0.211	0.141	0.371	0.291	-0.814176	-1.04532	0.093278	0.0203229	1.03022	1.69201	non_hm2	non_hm6	1	1	0.888889	0.777778
LARP1_MOUSE	0.001	0.001	0.031	0.001	-4.9542	0	0.149579	1	0.825131	0	non_hm2	non_hm6	0.666667	0	0.333333	0
LAS1L_MOUSE	0.001	0.001	0.001	0.001	0	0	0.0768812	1	1.11418	0	non_hm2	non_hm6	0.333333	0	0	0
LASP1_MOUSE	0.231	0.231	0.371	0.231	-0.683526	0	0.333049	0.725192	0.477492	0.139547	non_hm2	non_hm6	1	1	1	0.888889
LAT1_MOUSE	0.001	0.001	0.001	0.001	0	0	0.0768812	0.144217	1.11418	0.840984	non_hm2	non_hm6	0	0.25	0.333333	0
LBR_MOUSE	0.201	0.201	0.201	0.201	0	0	0.928103	0.918464	0.0324038	0.0369377	non_hm2	non_hm6	1	1	1	0.888889
LC7L2_MOUSE	0.001	0.001	0.071	0.001	-6.14975	0	0.0135579	1	1.86781	0	non_hm2	non_hm6	0.555556	0	0	0
LC7L3_MOUSE	0.001	0.001	0.001	0.061	0	-5.93074	0.914986	0.0504849	0.0385857	1.29684	non_hm2	non_hm6	0.333333	0.75	0.333333	0.222222
LCAP_MOUSE	0.001	0.001	0.031	0.031	-4.9542	-4.9542	0.18568	0.265551	0.731234	0.575851	non_hm2	non_hm6	0.666667	0.625	0.333333	0.333333
LDHA_MOUSE	0.681	0.841	1.001	0.841	-0.555715	0	0.0116104	0.841527	1.93515	0.0749322	non_hm2	non_hm6	1	1	1	1
LEG3_MOUSE	0.001	0.121	0.001	0.411	0	-1.76413	0.613576	0.0240197	0.212131	1.61943	non_hm2	non_hm6	0.333333	1	0.222222	0.555556
LETM1_MOUSE	0.001	0.001	0.001	0.001	0	0	0.0768812	0.907612	1.11418	0.0421	non_hm2	non_hm6	0.333333	0.375	0	0.333333
LEUK_MOUSE	0.001	0.001	0.001	0.001	0	0	0.0757962	0.0585948	1.12035	1.23214	non_hm2	non_hm6	0	0.375	0.333333	0
LGMN_MOUSE	0.001	0.001	0.001	0.001	0	0	0.0757962	0.774628	1.12035	0.110907	non_hm2	non_hm6	0	0.375	0.333333	0.333333
LIS1_MOUSE	0.001	0.001	0.001	0.001	0	0	1	1	0	0	non_hm2	non_hm6	0	0	0	0
LKHA4_MOUSE	0.001	0.001	0.001	0.001	0	0	1	1	0	0	non_hm2	non_hm6	0	0	0	0
LMAN2_MOUSE	0.001	0.001	0.001	0.001	0	0	1	1	0	0	non_hm2	non_hm6	0.222222	0	0.222222	0
LMNA_MOUSE	0.481	0.481	0.541	0.646	-0.169592	-0.425497	0.502687	0.172847	0.298703	0.762339	non_hm2	non_hm6	1	1	1	0.888889
LMNB1_MOUSE	0.271	0.331	0.541	0.366	-0.997336	-0.145012	0.129702	0.369524	0.887052	0.432357	non_hm2	non_hm6	1	1	1	0.888889
LMNB2_MOUSE	0.001	0.001	0.001	0.001	0	0	0.169327	0.345779	0.771273	0.461202	non_hm2	non_hm6	0.222222	0.125	0	0
LONM_MOUSE	0.001	0.031	0.031	0.046	-4.9542	-0.569366	0.00515058	0.340331	2.28814	0.468099	down_hm2	non_hm6	0.666667	1	0	0.555556
LPPRC_MOUSE	0.041	0.001	0.091	0.076	-1.15024	-6.24793	0.258593	0.0011667	0.587384	2.93304	non_hm2	down_hm6	1	1	0.888889	0.333333
LPXN_MOUSE	0.001	0.001	0.081	0.001	-6.33985	0	0.00505243	0.907612	2.2965	0.0421	down_hm2	non_hm6	0.666667	0.375	0	0.333333
LRC47_MOUSE	0.001	0.001	0.001	0.001	0	0	0.0757962	0.0943265	1.12035	1.02537	non_hm2	non_hm6	0	0	0.333333	0.333333
LRC59_MOUSE	0.001	0.001	0.001	0.001	0	0	0.169327	1	0.771273	0	non_hm2	non_hm6	0	0	0.222222	0
LRRF1_MOUSE	0.001	0.001	0.041	0.061	-5.35755	-5.93074	0.00515058	0.10933	2.28814	0.961259	down_hm2	non_hm6	0.666667	0.75	0	0.333333
LSM4_MOUSE	0.001	0.001	0.001	0.001	0	0	1	1	0	0	non_hm2	non_hm6	0	0	0	0
LSP1_MOUSE	0.191	0.191	0.191	0.191	0	0	0.0436307	0.239101	1.36021	0.621418	non_hm2	non_hm6	1	0.75	1	0.555556
LYAR_MOUSE	0.161	0.081	0.161	0.161	0	-0.991067	0.14495	0.0928831	0.838782	1.03206	non_hm2	non_hm6	0.666667	1	1	0.555556
LYN_MOUSE	0.001	0.001	0.001	0.001	0	0	1	1	0	0	non_hm2	non_hm6	0	0	0	0
LYRIC_MOUSE	0.111	0.111	0.111	0.111	0	0	0.852564	0.959651	0.0692732	0.0178866	non_hm2	non_hm6	1	0.875	1	0.888889
M2OM_MOUSE	0.001	0.001	0.001	0.001	0	0	0.0757962	0.0585948	1.12035	1.23214	non_hm2	non_hm6	0.333333	0.375	0	0
MAK16_MOUSE	0.001	0.001	0.001	0.001	0	0	1	1	0	0	non_hm2	non_hm6	0	0	0	0
MANF_MOUSE	0.001	0.171	0.001	0.001	0	7.41785	0.0757962	0.00638711	1.12035	2.1947	non_hm2	up_hm6	0.333333	0	0	0.666667
MAOM_MOUSE	0.051	0.001	0.051	0.051	0	-5.67243	0.636557	0.103951	0.196162	0.983172	non_hm2	non_hm6	0.555556	0.625	0.555556	0.222222
MAP1S_MOUSE	0.001	0.001	0.061	0.001	-5.93074	0	0.094931	1	1.02259	0	non_hm2	non_hm6	0.666667	0	0.222222	0
MAP4_MOUSE	0.001	0.001	0.031	0.001	-4.9542	0	0.00421661	1	2.37504	0	down_hm2	non_hm6	0.666667	0	0	0
MARE1_MOUSE	0.001	0.001	0.001	0.001	0	0	0.0757962	1	1.12035	0	non_hm2	non_hm6	0.333333	0	0	0
MATR3_MOUSE	0.031	0.001	0.071	0.051	-1.19555	-5.67243	0.223674	0.000778331	0.650385	3.10884	non_hm2	down_hm6	0.888889	0.875	0.666667	0
MAVS_MOUSE	0.001	0.001	0.001	0.001	0	0	0.0768812	0.589307	1.11418	0.229659	non_hm2	non_hm6	0.333333	0.375	0	0.222222
MBB1A_MOUSE	0.211	0.161	0.261	0.191	-0.306807	-0.246512	0.108809	0.238785	0.963333	0.621994	non_hm2	non_hm6	1	1	1	0.888889
MBNL1_MOUSE	0.001	0.001	0.091	0.001	-6.50779	0	0.0135579	0.143433	1.86781	0.843352	non_hm2	non_hm6	0.555556	0.25	0	0
MCA3_MOUSE	0.001	0.001	0.001	0.001	0	0	0.0757962	0.0585948	1.12035	1.23214	non_hm2	non_hm6	0.333333	0.375	0	0
MCM2_MOUSE	0.031	0.031	0.131	0.031	-2.07923	0	0.223674	0.92042	0.650385	0.0360139	non_hm2	non_hm6	0.666667	0.625	0.777778	0.666667
MCM3_MOUSE	0.151	0.191	0.241	0.091	-0.674485	1.06963	0.370727	0.142646	0.430945	0.84574	non_hm2	non_hm6	0.666667	1	0.888889	0.888889
MCM4_MOUSE	0.031	0.001	0.071	0.016	-1.19555	-4	0.185453	0.54728	0.731765	0.26179	non_hm2	non_hm6	0.666667	0.5	0.666667	0.333333
MCM5_MOUSE	0.081	0.001	0.081	0.041	0	-5.35755	0.852397	0.157805	0.0693582	0.80188	non_hm2	non_hm6	0.666667	0.625	0.666667	0.222222
MCM6_MOUSE	0.111	0.001	0.111	0.041	0	-5.35755	0.783413	0.0472668	0.106009	1.32544	non_hm2	non_hm6	0.666667	0.75	0.888889	0.333333
MCM7_MOUSE	0.041	0.041	0.081	0.081	-0.982298	-0.982298	0.649754	0.31195	0.187251	0.505915	non_hm2	non_hm6	0.666667	0.625	0.666667	0.555556
MDHC_MOUSE	0.191	0.301	0.301	0.196	-0.656191	0.61891	0.00584407	0.730491	2.23328	0.136385	non_hm2	non_hm6	1	0.75	0.666667	0.777778
MDHM_MOUSE	0.561	0.711	0.861	0.711	-0.618012	0	0.00319362	0.960239	2.49572	0.0176206	non_hm2	non_hm6	1	1	1	1
MDR1B_MOUSE	0.001	0.001	0.001	0.001	0	0	0.0757962	1	1.12035	0	non_hm2	non_hm6	0	0	0.333333	0
MECP2_MOUSE	0.001	0.001	0.001	0.001	0	0	0.0757962	1	1.12035	0	non_hm2	non_hm6	0	0	0.333333	0
MECR_MOUSE	0.001	0.001	0.001	0.001	0	0	0.910652	0.0585948	0.0406478	1.23214	non_hm2	non_hm6	0.222222	0.375	0.333333	0
MEP50_MOUSE	0.001	0.001	0.001	0.001	0	0	0.914986	1	0.0385857	0	non_hm2	non_hm6	0.333333	0	0.333333	0
MEPCE_MOUSE	0.001	0.001	0.051	0.001	-5.67243	0	0.00421661	1	2.37504	0	down_hm2	non_hm6	0.666667	0	0	0
MET13_MOUSE	0.001	0.001	0.001	0.001	0	0	0.0768812	0.197582	1.11418	0.704252	non_hm2	non_hm6	0	0	0.333333	0.222222
METK2_MOUSE	0.161	0.161	0.241	0.081	-0.581972	0.991067	0.0170334	0.551245	1.7687	0.258655	non_hm2	non_hm6	1	0.625	1	0.888889
MIF_MOUSE	0.001	0.271	0.271	0.001	-8.08215	8.08215	0.375733	0.0193193	0.42512	1.71401	non_hm2	non_hm6	0.555556	0	0.333333	0.555556
MINA_MOUSE	0.001	0.001	0.001	0.001	0	0	0.0757962	0.197582	1.12035	0.704252	non_hm2	non_hm6	0.333333	0	0	0.222222
MK67I_MOUSE	0.001	0.001	0.001	0.001	0	0	1	1	0	0	non_hm2	non_hm6	0.333333	0	0.333333	0
ML12B_MOUSE	0.371	0.371	0.601	0.601	-0.695946	-0.695946	0.126742	0.101918	0.897079	0.99175	non_hm2	non_hm6	1	1	0.888889	0.777778
MLEC_MOUSE	0.001	0.001	0.001	0.001	0	0	0.169327	1	0.771273	0	non_hm2	non_hm6	0	0	0.222222	0
MNDAL_MOUSE	0.111	0.001	0.051	0.081	1.12199	-6.33985	0.549018	0.140599	0.260414	0.852018	non_hm2	non_hm6	0.666667	0.625	0.888889	0.333333
MOES_MOUSE	0.611	0.611	0.851	0.851	-0.477987	-0.477987	0.0740282	0.236077	1.1306	0.626947	non_hm2	non_hm6	1	1	1	1
MOT1_MOUSE	0.061	0.061	0.131	0.131	-1.10269	-1.10269	0.00469326	0.0777198	2.32853	1.10947	non_hm2	non_hm6	1	1	0.666667	0.888889
MP2K1_MOUSE	0.001	0.081	0.161	0.206	-7.33092	-1.34665	0.00498758	0.720498	2.30211	0.142367	down_hm2	non_hm6	0.666667	0.625	0	0.666667
MPCP_MOUSE	0.171	0.271	0.271	0.271	-0.664297	0	0.170593	0.209221	0.768039	0.679396	non_hm2	non_hm6	1	1	1	0.888889
MPEG1_MOUSE	0.001	0.001	0.001	0.041	0	-5.35755	0.0768812	0.958631	1.11418	0.0183487	non_hm2	non_hm6	0	0.625	0.333333	0.444444
MPRD_MOUSE	0.001	0.001	0.001	0.001	0	0	0.910652	1	0.0406478	0	non_hm2	non_hm6	0.333333	0	0.222222	0
MRP_MOUSE	0.001	0.001	0.001	0.001	0	0	1	0.197582	0	0.704252	non_hm2	non_hm6	0	0	0	0.222222
MRT4_MOUSE	0.001	0.001	0.001	0.001	0	0	0.0768812	1	1.11418	0	non_hm2	non_hm6	0.333333	0	0	0
MST4_MOUSE	0.001	0.001	0.001	0.001	0	0	0.0768812	0.144217	1.11418	0.840984	non_hm2	non_hm6	0	0.25	0.333333	0
MTA2_MOUSE	0.001	0.001	0.041	0.041	-5.35755	-5.35755	0.19311	0.0084955	0.714194	2.07081	non_hm2	down_hm6	0.666667	0.625	0.333333	0
MTAP_MOUSE	0.231	0.231	0.231	0.231	0	0	0.269413	0.954954	0.569581	0.0200173	non_hm2	non_hm6	0.666667	1	0.888889	0.888889
MTCH2_MOUSE	0.101	0.001	0.001	0.001	6.65821	0	0.18568	0.0943265	0.731234	1.02537	non_hm2	non_hm6	0.333333	0	0.666667	0.333333
MTNA_MOUSE	0.001	0.001	0.001	0.001	0	0	0.0768812	1	1.11418	0	non_hm2	non_hm6	0.333333	0	0	0
MVP_MOUSE	0.001	0.001	0.031	0.001	-4.9542	0	0.0135579	0.810385	1.86781	0.0913086	non_hm2	non_hm6	0.555556	0.25	0	0.333333
MYEF2_MOUSE	0.001	0.001	0.051	0.001	-5.67243	0	0.0135579	0.345779	1.86781	0.461202	non_hm2	non_hm6	0.555556	0.125	0	0
MYG1_MOUSE	0.001	0.001	0.001	0.001	0	0	0.0757962	0.907612	1.12035	0.0421	non_hm2	non_hm6	0.333333	0.375	0	0.333333
MYH9_MOUSE	0.371	0.371	0.451	0.401	-0.281708	-0.112183	0.0678073	0.331741	1.16872	0.479201	non_hm2	non_hm6	1	1	1	1
MYL9_MOUSE	0.001	0.001	0.001	0.001	0	0	1	1	0	0	non_hm2	non_hm6	0	0	0	0
MYO1C_MOUSE	0.001	0.001	0.001	0.001	0	0	1	0.845551	0	0.0728603	non_hm2	non_hm6	0	0.25	0	0.222222
MYO1G_MOUSE	0.001	0.001	0.001	0.001	0	0	0.0335143	0.144217	1.47477	0.840984	non_hm2	non_hm6	0.444444	0.25	0	0
NAA15_MOUSE	0.001	0.001	0.001	0.001	0	0	0.0757962	1	1.12035	0	non_hm2	non_hm6	0.333333	0	0	0
NACAM_MOUSE	0.031	0.051	0.051	0.051	-0.718229	0	0.056504	0.722875	1.24792	0.140937	non_hm2	non_hm6	1	1	1	0.888889
NAGAB_MOUSE	0.001	0.001	0.001	0.001	0	0	1	1	0	0	non_hm2	non_hm6	0	0	0	0
NAMPT_MOUSE	0.001	0.001	0.001	0.001	0	0	0.694498	0.0957098	0.158329	1.01904	non_hm2	non_hm6	0.333333	0	0.222222	0.333333
NASP_MOUSE	0.041	0.001	0.121	0.041	-1.56131	-5.35755	0.317516	0.164567	0.498234	0.783658	non_hm2	non_hm6	0.666667	0.625	0.666667	0.333333
NAT10_MOUSE	0.061	0.031	0.061	0.061	0	-0.976541	1	0.761629	0	0.118256	non_hm2	non_hm6	0.666667	0.875	1	0.666667
NB5R3_MOUSE	0.001	0.101	0.101	0.101	-6.65821	0	0.37267	0.800037	0.428676	0.09689	non_hm2	non_hm6	0.888889	0.75	0.444444	0.555556
NCBP1_MOUSE	0.001	0.001	0.001	0.001	0	0	1	1	0	0	non_hm2	non_hm6	0	0	0	0
NCBP2_MOUSE	0.001	0.001	0.001	0.001	0	0	0.0757962	1	1.12035	0	non_hm2	non_hm6	0.333333	0	0	0
NCEH1_MOUSE	0.001	0.001	0.001	0.001	0	0	1	1	0	0	non_hm2	non_hm6	0	0	0	0
NCF1_MOUSE	0.001	0.001	0.001	0.001	0	0	0.0757962	1	1.12035	0	non_hm2	non_hm6	0.333333	0	0	0
NCF2_MOUSE	0.001	0.001	0.001	0.001	0	0	1	0.0585948	0	1.23214	non_hm2	non_hm6	0	0.375	0	0
NCLN_MOUSE	0.001	0.001	0.001	0.001	0	0	1	1	0	0	non_hm2	non_hm6	0	0	0	0
NCOAT_MOUSE	0.001	0.001	0.001	0.001	0	0	0.0768812	1	1.11418	0	non_hm2	non_hm6	0.333333	0	0	0
NDC1_MOUSE	0.001	0.001	0.001	0.001	0	0	0.0757962	1	1.12035	0	non_hm2	non_hm6	0.333333	0	0	0
NDKA_MOUSE	1.451	1.051	1.931	1.451	-0.412301	-0.465285	0.140323	0.196667	0.852873	0.706269	non_hm2	non_hm6	1	0.875	0.888889	0.666667
NDKB_MOUSE	1.441	1.041	1.921	1.921	-0.414787	-0.883887	0.110607	0.0300919	0.956219	1.52155	non_hm2	non_hm6	1	1	1	1
NDRG1_MOUSE	0.251	0.161	0.351	0.561	-0.483784	-1.80094	0.0151802	0.00441464	1.81872	2.35511	non_hm2	non_hm6	1	1	1	0.888889
NDUA2_MOUSE	0.001	0.001	0.001	0.001	0	0	1	0.0943265	0	1.02537	non_hm2	non_hm6	0	0	0	0.333333
NDUA4_MOUSE	0.371	0.001	0.371	0.001	0	0	0.0757962	0.0943265	1.12035	1.02537	non_hm2	non_hm6	1	0	0.666667	0.333333
NDUA9_MOUSE	0.081	0.001	0.081	0.081	0	-6.33985	0.701872	0.00830961	0.153742	2.08042	non_hm2	down_hm6	0.555556	0.625	0.666667	0
NDUAA_MOUSE	0.081	0.081	0.081	0.126	0	-0.63743	0.411682	0.471785	0.385438	0.326256	non_hm2	non_hm6	0.666667	0.625	1	0.555556
NDUAC_MOUSE	0.001	0.001	0.001	0.001	0	0	1	0.0596563	0	1.22434	non_hm2	non_hm6	0	0.375	0	0
NDUAD_MOUSE	0.001	0.001	0.001	0.001	0	0	0.0757962	1	1.12035	0	non_hm2	non_hm6	0.333333	0	0	0
NDUB7_MOUSE	0.001	0.001	0.001	0.001	0	0	0.0757962	0.0943265	1.12035	1.02537	non_hm2	non_hm6	0	0	0.333333	0.333333
NDUBA_MOUSE	0.001	0.001	0.001	0.161	0	-7.33092	0.169327	0.00830961	0.771273	2.08042	non_hm2	down_hm6	0.222222	0.625	0	0
NDUS1_MOUSE	0.081	0.041	0.181	0.156	-1.16	-1.92785	0.0791331	0.00199915	1.10164	2.69916	non_hm2	non_hm6	1	1	1	0.888889
NDUS2_MOUSE	0.001	0.001	0.001	0.001	0	0	0.0757962	1	1.12035	0	non_hm2	non_hm6	0	0	0.333333	0
NDUS3_MOUSE	0.111	0.231	0.231	0.231	-1.05733	0	0.0690219	0.327765	1.16101	0.484438	non_hm2	non_hm6	1	1	0.666667	0.888889
NEP1_MOUSE	0.001	0.001	0.001	0.001	0	0	0.0757962	1	1.12035	0	non_hm2	non_hm6	0.333333	0	0	0
NEUA_MOUSE	0.001	0.001	0.001	0.001	0	0	0.0757962	1	1.12035	0	non_hm2	non_hm6	0.333333	0	0	0
NEUL_MOUSE	0.001	0.001	0.001	0.001	0	0	0.613576	1	0.212131	0	non_hm2	non_hm6	0.333333	0	0.222222	0
NFKB2_MOUSE	0.001	0.001	0.001	0.001	0	0	1	0.0441233	0	1.35533	non_hm2	non_hm6	0	0	0	0.444444
NH2L1_MOUSE	0.241	0.241	0.241	0.001	0	7.91289	0.0329972	0.266521	1.48152	0.574269	non_hm2	non_hm6	1	0.375	0.666667	0.666667
NHP2_MOUSE	0.201	0.001	0.001	0.001	7.65105	0	0.0236286	1	1.62656	0	non_hm2	non_hm6	0.333333	0	1	0
NIBAN_MOUSE	0.001	0.001	0.001	0.001	0	0	0.0757962	0.0585948	1.12035	1.23214	non_hm2	non_hm6	0	0.375	0.333333	0
NIBL1_MOUSE	0.001	0.001	0.041	0.021	-5.35755	-4.39232	0.0131707	0.0233541	1.88039	1.63164	non_hm2	non_hm6	0.555556	0.5	0	0
NIF3L_MOUSE	0.001	0.001	0.001	0.001	0	0	0.0757962	0.0596563	1.12035	1.22434	non_hm2	non_hm6	0.333333	0.375	0	0
NIP7_MOUSE	0.161	0.001	0.161	0.001	0	0	0.797046	0.144217	0.0985167	0.840984	non_hm2	non_hm6	0.666667	0.25	0.666667	0
NLE1_MOUSE	0.001	0.001	0.061	0.001	-5.93074	0	0.254018	0.0585948	0.595136	1.23214	non_hm2	non_hm6	0.555556	0.375	0.333333	0
NMRL1_MOUSE	0.001	0.001	0.001	0.001	0	0	0.169327	0.0596563	0.771273	1.22434	non_hm2	non_hm6	0.222222	0.375	0	0
NMT1_MOUSE	0.001	0.001	0.061	0.001	-5.93074	0	0.314879	0.0943265	0.501857	1.02537	non_hm2	non_hm6	0.555556	0	0.333333	0.333333
NOB1_MOUSE	0.001	0.001	0.001	0.001	0	0	0.169327	1	0.771273	0	non_hm2	non_hm6	0.222222	0	0	0
NOC2L_MOUSE	0.001	0.001	0.041	0.001	-5.35755	0	0.0137926	0.0585948	1.86035	1.23214	non_hm2	non_hm6	0.555556	0.375	0	0
NOG1_MOUSE	0.001	0.001	0.001	0.001	0	0	0.0757962	1	1.12035	0	non_hm2	non_hm6	0.333333	0	0	0
NOL11_MOUSE	0.001	0.001	0.041	0.001	-5.35755	0	0.00467038	1	2.33065	0	down_hm2	non_hm6	0.666667	0	0	0
NOL6_MOUSE	0.001	0.001	0.051	0.001	-5.67243	0	0.00495533	0.632299	2.30493	0.199078	down_hm2	non_hm6	0.666667	0.375	0	0.222222
NOL9_MOUSE	0.001	0.001	0.001	0.001	0	0	0.0768812	1	1.11418	0	non_hm2	non_hm6	0.333333	0	0	0
NOMO1_MOUSE	0.021	0.001	0.021	0.011	0	-3.45943	0.637944	0.873999	0.195217	0.0584891	non_hm2	non_hm6	0.666667	0.5	1	0.444444
NONO_MOUSE	0.261	0.191	0.421	0.191	-0.68977	0	0.242055	0.694002	0.616085	0.158639	non_hm2	non_hm6	0.888889	1	1	0.888889
NOP16_MOUSE	0.001	0.161	0.341	0.081	-8.41363	0.991067	0.114988	0.719005	0.939349	0.143268	non_hm2	non_hm6	0.666667	0.5	0.333333	0.666667
NOP2_MOUSE	0.081	0.041	0.161	0.061	-0.991067	-0.573185	0.234385	0.840059	0.63007	0.0756905	non_hm2	non_hm6	0.666667	0.625	0.666667	0.555556
NOP56_MOUSE	0.161	0.161	0.221	0.221	-0.456986	-0.456986	0.00992555	0.389118	2.00325	0.409919	non_hm2	non_hm6	1	1	1	0.888889
NOP58_MOUSE	0.381	0.171	0.301	0.301	0.340028	-0.815767	0.214834	0.0721324	0.667897	1.14187	non_hm2	non_hm6	1	1	1	1
NOP9_MOUSE	0.001	0.001	0.001	0.001	0	0	0.0768812	1	1.11418	0	non_hm2	non_hm6	0.333333	0	0	0
NP1L1_MOUSE	0.071	0.001	0.151	0.001	-1.08866	0	0.642393	0.810385	0.192199	0.0913086	non_hm2	non_hm6	0.777778	0.25	0.555556	0.333333
NP1L4_MOUSE	0.161	0.161	0.161	0.081	0	0.991067	0.962357	0.306655	0.0166638	0.51335	non_hm2	non_hm6	0.555556	0.625	0.777778	0.666667
NPM_MOUSE	1.181	1.401	1.911	1.076	-0.694319	0.380779	0.0357134	0.238485	1.44717	0.622539	non_hm2	non_hm6	1	1	1	1
NPM3_MOUSE	0.001	0.001	0.001	0.001	0	0	0.0757962	1	1.12035	0	non_hm2	non_hm6	0.333333	0	0	0
NSA2_MOUSE	0.001	0.001	0.001	0.001	0	0	1	1	0	0	non_hm2	non_hm6	0	0	0	0
NSF_MOUSE	0.001	0.001	0.001	0.001	0	0	1	1	0	0	non_hm2	non_hm6	0	0	0	0
NSF1C_MOUSE	0.171	0.001	0.081	0.171	1.078	-7.41785	0.0473225	0.00014569	1.32493	3.83657	non_hm2	down_hm6	0.555556	1	1	0
NSUN2_MOUSE	0.161	0.121	0.301	0.161	-0.902703	-0.412054	0.0943478	0.0868965	1.02527	1.061	non_hm2	non_hm6	1	1	1	0.888889
NT5C_MOUSE	0.001	0.001	0.001	0.001	0	0	0.0757962	1	1.12035	0	non_hm2	non_hm6	0.333333	0	0	0
NTPCR_MOUSE	0.161	0.001	0.001	0.001	7.33092	0	0.209279	0.197582	0.679274	0.704252	non_hm2	non_hm6	0.333333	0	0.666667	0.222222
NU155_MOUSE	0.001	0.001	0.021	0.001	-4.39232	0	0.00467038	0.948343	2.33065	0.0230348	down_hm2	non_hm6	0.666667	0.25	0	0.222222
NU214_MOUSE	0.001	0.001	0.021	0.001	-4.39232	0	0.390226	0.144217	0.408684	0.840984	non_hm2	non_hm6	0.555556	0.25	0.444444	0
NUCL_MOUSE	0.801	0.721	0.871	0.721	-0.12087	0	0.0360066	0.692314	1.44362	0.159697	non_hm2	non_hm6	1	1	1	1
NUDC_MOUSE	0.091	0.181	0.511	0.136	-2.48938	0.412383	0.00962635	0.658662	2.01654	0.181337	down_hm2	non_hm6	1	0.625	0.666667	0.888889
NUDT5_MOUSE	0.001	0.001	0.001	0.001	0	0	0.169327	1	0.771273	0	non_hm2	non_hm6	0.222222	0	0	0
NUP43_MOUSE	0.001	0.001	0.001	0.001	0	0	1	1	0	0	non_hm2	non_hm6	0	0	0	0
NUP53_MOUSE	0.001	0.001	0.101	0.001	-6.65821	0	0.143686	0.948343	0.842584	0.0230348	non_hm2	non_hm6	0.555556	0.25	0.222222	0.222222
NUP62_MOUSE	0.001	0.001	0.061	0.031	-5.93074	-4.9542	0.0135579	0.0233541	1.86781	1.63164	non_hm2	non_hm6	0.555556	0.5	0	0
NUP93_MOUSE	0.041	0.071	0.111	0.056	-1.43686	0.342392	0.189074	0.654932	0.723368	0.183804	non_hm2	non_hm6	0.666667	0.625	0.666667	0.888889
OAS1A_MOUSE	0.001	0.001	0.001	0.001	0	0	1	0.197582	0	0.704252	non_hm2	non_hm6	0	0	0	0.222222
OAS3_MOUSE	0.001	0.001	0.001	0.001	0	0	1	0.0957098	0	1.01904	non_hm2	non_hm6	0	0	0	0.333333
OASL1_MOUSE	0.001	0.061	0.001	0.001	0	5.93074	1	0.000750796	0	3.12448	non_hm2	up_hm6	0	0	0	0.888889
OAT_MOUSE	0.071	0.001	0.071	0.001	0	0	0.919944	0.0943265	0.0362384	1.02537	non_hm2	non_hm6	0.666667	0	0.555556	0.333333
ODBA_MOUSE	0.001	0.071	0.001	0.001	0	6.14975	0.0757962	0.00638711	1.12035	2.1947	non_hm2	up_hm6	0.333333	0	0	0.666667
ODO1_MOUSE	0.001	0.001	0.031	0.001	-4.9542	0	0.0957797	1	1.01873	0	non_hm2	non_hm6	0.666667	0	0.333333	0
ODO2_MOUSE	0.001	0.071	0.001	0.071	0	0	0.0757962	0.760907	1.12035	0.118669	non_hm2	non_hm6	0	0.75	0.333333	0.666667
ODP2_MOUSE	0.151	0.211	0.151	0.211	0	0	0.363506	0.878214	0.439488	0.0563998	non_hm2	non_hm6	1	1	1	0.888889
ODPA_MOUSE	0.081	0.161	0.161	0.121	-0.991067	0.412054	0.0190715	0.879203	1.71962	0.0559109	non_hm2	non_hm6	1	1	1	0.888889
ODPB_MOUSE	0.181	0.181	0.181	0.391	0	-1.11118	0.422087	0.0197595	0.374598	1.70422	non_hm2	non_hm6	1	1	1	0.888889
OLA1_MOUSE	0.071	0.071	0.151	0.151	-1.08866	-1.08866	0.0360117	0.0762127	1.44356	1.11797	non_hm2	non_hm6	1	0.875	0.666667	0.555556
OSBL5_MOUSE	0.001	0.001	0.001	0.001	0	0	1	0.0585948	0	1.23214	non_hm2	non_hm6	0	0.375	0	0
OST48_MOUSE	0.071	0.001	0.001	0.001	6.14975	0	0.597314	1	0.223798	0	non_hm2	non_hm6	0.333333	0	0.666667	0
OTUB1_MOUSE	0.001	0.001	0.001	0.001	0	0	1	0.0596563	0	1.22434	non_hm2	non_hm6	0.333333	0.375	0.333333	0
P4HA1_MOUSE	0.001	0.001	0.001	0.001	0	0	1	1	0	0	non_hm2	non_hm6	0	0	0	0
P5CR2_MOUSE	0.101	0.211	0.331	0.331	-1.71248	-0.649588	0.0191037	0.198415	1.71888	0.702425	non_hm2	non_hm6	1	0.875	0.666667	0.666667
P5CS_MOUSE	0.161	0.251	0.251	0.271	-0.640627	-0.110605	0.0672299	0.447315	1.17244	0.349386	non_hm2	non_hm6	1	1	1	0.888889
P66B_MOUSE	0.001	0.001	0.001	0.001	0	0	0.394207	1	0.404276	0	non_hm2	non_hm6	0.333333	0	0.111111	0
PA24A_MOUSE	0.001	0.001	0.041	0.001	-5.35755	0	0.149579	1	0.825131	0	non_hm2	non_hm6	0.666667	0	0.333333	0
PA2G4_MOUSE	0.161	0.241	0.441	0.291	-1.45372	-0.271986	0.0403566	0.804782	1.39409	0.0943217	non_hm2	non_hm6	1	1	0.777778	1
PABP1_MOUSE	0.151	0.151	0.311	0.201	-1.04237	-0.412647	0.0333924	0.0478628	1.47635	1.32	non_hm2	non_hm6	1	1	1	0.888889
PACN2_MOUSE	0.001	0.001	0.001	0.001	0	0	1	1	0	0	non_hm2	non_hm6	0	0	0	0
PAIRB_MOUSE	0.331	0.241	0.531	0.381	-0.681881	-0.660758	0.00439335	0.0160019	2.3572	1.79583	non_hm2	non_hm6	1	1	1	0.888889
PARK7_MOUSE	0.171	0.171	0.371	0.171	-1.11742	0	0.0304149	1	1.51691	0	non_hm2	non_hm6	1	0.625	0.666667	0.666667
PARP1_MOUSE	0.091	0.091	0.191	0.151	-1.06963	-0.73061	0.127682	0.0490207	0.89387	1.30962	non_hm2	non_hm6	1	1	1	1
PARP9_MOUSE	0.001	0.001	0.001	0.001	0	0	1	1	0	0	non_hm2	non_hm6	0	0	0	0
PCBP1_MOUSE	0.291	0.291	0.291	0.236	0	0.302232	0.173385	1	0.760988	0	non_hm2	non_hm6	1	1	1	0.888889
PCBP2_MOUSE	0.091	0.091	0.091	0.001	0	6.50779	0.311622	0.00638711	0.506372	2.1947	non_hm2	up_hm6	0.888889	0	1	0.666667
PCKGM_MOUSE	0.101	0.201	0.151	0.206	-0.580193	-0.0354488	0.124782	1	0.903847	0	non_hm2	non_hm6	1	1	1	0.888889
PCNA_MOUSE	0.391	0.121	0.251	0.251	0.639481	-1.05268	0.490274	0.169327	0.309561	0.771273	non_hm2	non_hm6	1	1	1	0.888889
PCNP_MOUSE	0.001	0.001	0.001	0.001	0	0	0.0757962	0.0957098	1.12035	1.01904	non_hm2	non_hm6	0.333333	0	0	0.333333
PDC10_MOUSE	0.001	0.001	0.001	0.001	0	0	1	0.197582	0	0.704252	non_hm2	non_hm6	0	0	0	0.222222
PDC6I_MOUSE	0.071	0.071	0.111	0.161	-0.644669	-1.18117	0.0624842	0.0343412	1.20423	1.46418	non_hm2	non_hm6	1	1	1	0.777778
PDCD4_MOUSE	0.001	0.001	0.061	0.001	-5.93074	0	0.145032	0.144217	0.838535	0.840984	non_hm2	non_hm6	0.666667	0.25	0.222222	0
PDCD6_MOUSE	0.001	0.001	0.331	0.001	-8.37069	0	0.000429727	0.810385	3.36681	0.0913086	down_hm2	non_hm6	0.888889	0.25	0	0.333333
PDE12_MOUSE	0.001	0.001	0.001	0.001	0	0	0.509879	0.907612	0.292533	0.0421	non_hm2	non_hm6	0.444444	0.375	0.333333	0.333333
PDIA1_MOUSE	0.251	0.181	0.321	0.401	-0.354886	-1.14761	0.223674	0.0697058	0.650385	1.15673	non_hm2	non_hm6	1	1	1	1
PDIA3_MOUSE	0.571	0.571	0.571	0.571	0	0	0.822467	0.406418	0.0848817	0.391027	non_hm2	non_hm6	1	1	1	1
PDIA4_MOUSE	0.141	0.141	0.141	0.116	0	0.28157	0.501326	0.879447	0.29988	0.0557906	non_hm2	non_hm6	0.666667	1	1	0.888889
PDIA6_MOUSE	0.391	0.391	0.391	0.346	0	0.176397	0.442114	0.514422	0.354465	0.288681	non_hm2	non_hm6	1	1	1	0.888889
PDK1_MOUSE	0.001	0.001	0.001	0.001	0	0	0.0757962	0.0943265	1.12035	1.02537	non_hm2	non_hm6	0.333333	0	0	0.333333
PDS5A_MOUSE	0.041	0.041	0.041	0.041	0	0	0.514184	1	0.288881	0	non_hm2	non_hm6	0.666667	0.875	1	0.777778
PDXK_MOUSE	0.001	0.001	0.001	0.001	0	0	1	0.0585948	0	1.23214	non_hm2	non_hm6	0	0.375	0	0
PEBP1_MOUSE	0.161	0.001	0.161	0.161	0	-7.33092	0.852397	0.0212627	0.0693582	1.67238	non_hm2	non_hm6	0.666667	1	0.666667	0.333333
PELP1_MOUSE	0.001	0.001	0.001	0.001	0	0	0.0757962	1	1.12035	0	non_hm2	non_hm6	0.333333	0	0	0
PFD1_MOUSE	0.001	0.001	0.241	0.001	-7.91289	0	0.18568	1	0.731234	0	non_hm2	non_hm6	0.666667	0	0.333333	0
PFD2_MOUSE	0.001	0.001	0.201	0.001	-7.65105	0	0.0137926	0.774628	1.86035	0.110907	non_hm2	non_hm6	0.555556	0.375	0	0.333333
PFD3_MOUSE	0.151	0.001	0.001	0.001	7.2384	0	0.0135579	0.0943265	1.86781	1.02537	non_hm2	non_hm6	0	0	0.555556	0.333333
PFD6_MOUSE	0.001	0.001	0.001	0.001	0	0	1	1	0	0	non_hm2	non_hm6	0	0	0	0
PGAM1_MOUSE	1.401	0.931	1.671	1.981	-0.254255	-1.08938	0.0356958	0.0101077	1.44738	1.99535	non_hm2	non_hm6	1	1	1	1
PGK1_MOUSE	1.051	1.201	1.541	1.631	-0.552104	-0.441521	0.0250035	0.0993551	1.602	1.00281	non_hm2	non_hm6	1	1	1	1
PGM1_MOUSE	0.001	0.001	0.001	0.051	0	-5.67243	0.0757962	0.12417	1.12035	0.905984	non_hm2	non_hm6	0.333333	0.625	0	0.333333
PGRC2_MOUSE	0.001	0.001	0.001	0.001	0	0	0.0757962	1	1.12035	0	non_hm2	non_hm6	0.333333	0	0	0
PH11L_MOUSE	0.001	0.001	0.001	0.001	0	0	1	1	0	0	non_hm2	non_hm6	0	0	0	0
PHB_MOUSE	0.891	0.701	1.101	0.891	-0.305317	-0.346011	0.277868	0.645958	0.556162	0.189796	non_hm2	non_hm6	1	1	1	1
PHB2_MOUSE	0.461	0.611	0.771	0.771	-0.741964	-0.335558	0.00191583	0.332473	2.71764	0.478243	non_hm2	non_hm6	1	1	1	1
PHP14_MOUSE	0.001	0.001	0.001	0.001	0	0	0.0757962	0.0585948	1.12035	1.23214	non_hm2	non_hm6	0.333333	0.375	0	0
PI42A_MOUSE	0.001	0.001	0.001	0.001	0	0	1	1	0	0	non_hm2	non_hm6	0	0	0	0
PICA_MOUSE	0.001	0.001	0.001	0.091	0	-6.50779	1	0.00800445	0	2.09667	non_hm2	down_hm6	0	0.625	0	0
PIN4_MOUSE	0.001	0.001	0.001	0.001	0	0	0.0757962	1	1.12035	0	non_hm2	non_hm6	0.333333	0	0	0
PININ_MOUSE	0.001	0.001	0.001	0.001	0	0	0.0757962	1	1.12035	0	non_hm2	non_hm6	0.333333	0	0	0
PKHO2_MOUSE	0.001	0.001	0.001	0.001	0	0	1	1	0	0	non_hm2	non_hm6	0	0	0	0
PLAP_MOUSE	0.001	0.001	0.001	0.001	0	0	0.77816	0.0957098	0.108931	1.01904	non_hm2	non_hm6	0.222222	0	0.333333	0.333333
PLCG2_MOUSE	0.041	0.001	0.021	0.011	0.965235	-3.45943	0.204047	0.462375	0.69027	0.335006	non_hm2	non_hm6	0.555556	0.5	1	0.222222
PLD4_MOUSE	0.001	0.001	0.061	0.061	-5.93074	-5.93074	0.310637	0.153231	0.507747	0.814654	non_hm2	non_hm6	0.555556	0.875	0.222222	0.444444
PLEC_MOUSE	0.031	0.021	0.031	0.056	0	-1.41504	0.392606	0.00996769	0.406043	2.00141	non_hm2	non_hm6	1	1	1	0.888889
PLEK_MOUSE	0.081	0.001	0.001	0.001	6.33985	0	0.0444657	0.0957098	1.35197	1.01904	non_hm2	non_hm6	0.333333	0	0.888889	0.333333
PLIN3_MOUSE	0.141	0.141	0.141	0.221	0	-0.648351	0.712924	0.279282	0.146957	0.553957	non_hm2	non_hm6	1	1	1	0.555556
PLOD3_MOUSE	0.001	0.001	0.001	0.001	0	0	1	0.0943265	0	1.02537	non_hm2	non_hm6	0	0	0	0.333333
PLSL_MOUSE	0.991	0.991	1.181	0.771	-0.253052	0.362154	0.0223152	0.730823	1.6514	0.136188	non_hm2	non_hm6	1	1	1	1
PLST_MOUSE	0.001	0.001	0.001	0.151	0	-7.2384	1	0.247638	0	0.606183	non_hm2	non_hm6	0.111111	0.625	0.111111	0.333333
PLXB2_MOUSE	0.001	0.001	0.001	0.001	0	0	1	1	0	0	non_hm2	non_hm6	0	0	0	0
PM14_MOUSE	0.001	0.001	0.001	0.001	0	0	0.0757962	1	1.12035	0	non_hm2	non_hm6	0.333333	0	0	0
PNO1_MOUSE	0.001	0.001	0.001	0.001	0	0	1	0.144217	0	0.840984	non_hm2	non_hm6	0	0.25	0	0
PNPH_MOUSE	0.221	0.341	0.221	0.281	0	0.279202	0.320198	1	0.494581	0	non_hm2	non_hm6	0.888889	1	1	0.888889
PNPT1_MOUSE	0.001	0.001	0.001	0.001	0	0	1	1	0	0	non_hm2	non_hm6	0	0	0	0
PO210_MOUSE	0.001	0.001	0.021	0.001	-4.39232	0	0.0135579	1	1.86781	0	non_hm2	non_hm6	0.555556	0	0	0
PP1A_MOUSE	0.001	0.001	0.001	0.001	0	0	0.374063	0.143433	0.427055	0.843352	non_hm2	non_hm6	0.111111	0.25	0	0
PP1B_MOUSE	0.191	0.091	0.191	0.141	0	-0.631757	0.188146	1	0.725505	0	non_hm2	non_hm6	0.888889	0.625	0.777778	0.555556
PP1G_MOUSE	0.001	0.001	0.001	0.001	0	0	1	1	0	0	non_hm2	non_hm6	0	0	0	0
PP1R7_MOUSE	0.171	0.001	0.171	0.171	0	-7.41785	0.422087	0.007214	0.374598	2.14182	non_hm2	down_hm6	0.666667	0.875	0.555556	0.333333
PP1R8_MOUSE	0.001	0.001	0.001	0.001	0	0	0.0768812	1	1.11418	0	non_hm2	non_hm6	0.333333	0	0	0
PP2AA_MOUSE	0.001	0.001	0.091	0.001	-6.50779	0	0.0131707	1	1.88039	0	non_hm2	non_hm6	0.555556	0	0	0
PP2AB_MOUSE	0.001	0.001	0.001	0.001	0	0	1	1	0	0	non_hm2	non_hm6	0	0	0	0
PP2BA_MOUSE	0.061	0.001	0.001	0.061	5.93074	-5.93074	0.963235	0.000756457	0.0162679	3.12122	non_hm2	down_hm6	0.444444	0.875	0.777778	0
PP6R3_MOUSE	0.001	0.001	0.001	0.001	0	0	0.0757962	1	1.12035	0	non_hm2	non_hm6	0.333333	0	0	0
PPAC_MOUSE	0.001	0.001	0.191	0.001	-7.57743	0	0.00498758	0.197582	2.30211	0.704252	down_hm2	non_hm6	0.666667	0	0	0.222222
PPCE_MOUSE	0.081	0.081	0.171	0.081	-1.078	0	0.58312	0.7976	0.234242	0.0982151	non_hm2	non_hm6	0.666667	0.875	1	0.777778
PPGB_MOUSE	0.061	0.131	0.191	0.001	-1.64669	7.03342	0.0691545	0.234194	1.16018	0.630424	non_hm2	non_hm6	1	0.25	0.666667	0.555556
PPIA_MOUSE	0.681	0.991	0.991	0.681	-0.54123	0.54123	0.183994	0.448546	0.735195	0.348193	non_hm2	non_hm6	1	1	1	1
PPIB_MOUSE	0.141	0.301	0.301	0.141	-1.09407	1.09407	0.0629494	0.356886	1.20101	0.44747	non_hm2	non_hm6	1	0.75	0.888889	0.888889
PPID_MOUSE	0.001	0.001	0.001	0.001	0	0	1	0.143433	0	0.843352	non_hm2	non_hm6	0	0.25	0	0
PPM1G_MOUSE	0.001	0.001	0.061	0.001	-5.93074	0	0.00505243	0.0585948	2.2965	1.23214	down_hm2	non_hm6	0.666667	0.375	0	0
PPP5_MOUSE	0.061	0.001	0.001	0.001	5.93074	0	0.00421661	0.0585948	2.37504	1.23214	up_hm2	non_hm6	0.333333	0.375	1	0
PPR18_MOUSE	0.001	0.001	0.001	0.001	0	0	1	1	0	0	non_hm2	non_hm6	0	0	0	0
PPT1_MOUSE	0.001	0.001	0.201	0.001	-7.65105	0	0.027731	0.306808	1.55703	0.513134	non_hm2	non_hm6	0.888889	0.25	0.333333	0.444444
PR38A_MOUSE	0.001	0.001	0.001	0.001	0	0	0.0757962	1	1.12035	0	non_hm2	non_hm6	0.333333	0	0	0
PR40A_MOUSE	0.061	0.031	0.061	0.061	0	-0.976541	0.883374	0.511597	0.0538554	0.291072	non_hm2	non_hm6	0.666667	0.875	0.888889	0.888889
PRC2C_MOUSE	0.001	0.001	0.011	0.011	-3.45943	-3.45943	0.17369	0.703733	0.760226	0.152592	non_hm2	non_hm6	0.555556	0.5	0.222222	0.333333
PRDX1_MOUSE	0.761	1.331	1.331	1.021	-0.806542	0.382528	0.136323	0.125177	0.865432	0.902477	non_hm2	non_hm6	1	1	1	1
PRDX2_MOUSE	0.331	0.331	0.541	0.436	-0.708797	-0.397497	0.26134	0.705481	0.582794	0.151515	non_hm2	non_hm6	1	1	1	1
PRDX3_MOUSE	0.121	0.251	0.251	0.186	-1.05268	0.432385	0.00994871	0.601615	2.00223	0.220681	non_hm2	non_hm6	1	1	0.666667	1
PRDX4_MOUSE	0.001	0.001	0.001	0.001	0	0	0.676193	0.450647	0.169929	0.346163	non_hm2	non_hm6	0.333333	0.25	0.444444	0.444444
PRDX5_MOUSE	0.151	0.331	0.151	0.151	0	1.13228	0.926132	0.150676	0.0333272	0.821957	non_hm2	non_hm6	0.666667	0.75	0.666667	0.777778
PRDX6_MOUSE	0.291	0.461	0.461	0.561	-0.663748	-0.283234	0.500642	0.765594	0.300473	0.116001	non_hm2	non_hm6	1	1	0.888889	1
PREP_MOUSE	0.031	0.031	0.061	0.061	-0.976541	-0.976541	0.340803	0.117795	0.467496	0.928872	non_hm2	non_hm6	0.666667	1	0.666667	0.555556
PROF1_MOUSE	1.781	2.411	3.181	3.181	-0.836793	-0.399849	0.0683951	0.160751	1.16498	0.793845	non_hm2	non_hm6	1	1	1	1
PROSC_MOUSE	0.001	0.111	0.001	0.001	0	6.79442	0.0768812	0.0187466	1.11418	1.72708	non_hm2	non_hm6	0.333333	0	0	0.555556
PRP19_MOUSE	0.061	0.061	0.061	0.091	0	-0.577057	0.376809	0.107827	0.423879	0.967273	non_hm2	non_hm6	0.666667	0.875	0.666667	0.666667
PRP4_MOUSE	0.001	0.001	0.061	0.001	-5.93074	0	0.18568	0.907612	0.731234	0.0421	non_hm2	non_hm6	0.666667	0.375	0.333333	0.333333
PRP8_MOUSE	0.041	0.021	0.071	0.051	-0.792195	-1.28011	0.226893	0.0566749	0.644179	1.24661	non_hm2	non_hm6	0.666667	1	0.888889	0.888889
PRPF3_MOUSE	0.001	0.001	0.001	0.001	0	0	1	1	0	0	non_hm2	non_hm6	0	0	0	0
PRPS1_MOUSE	0.101	0.001	0.201	0.256	-0.99284	-8	0.195814	0.00240468	0.708156	2.61894	non_hm2	down_hm6	1	1	0.666667	0.333333
PRS10_MOUSE	0.071	0.071	0.071	0.036	0	0.979822	0.678078	0.504614	0.16872	0.297041	non_hm2	non_hm6	0.666667	0.5	0.888889	0.555556
PRS4_MOUSE	0.001	0.001	0.071	0.001	-6.14975	0	0.0957797	0.589307	1.01873	0.229659	non_hm2	non_hm6	0.666667	0.375	0.333333	0.222222
PRS6A_MOUSE	0.001	0.141	0.141	0.106	-7.13955	0.411631	0.321914	0.449158	0.49226	0.347601	non_hm2	non_hm6	0.666667	0.75	0.444444	0.888889
PRS6B_MOUSE	0.001	0.001	0.001	0.001	0	0	0.0768812	1	1.11418	0	non_hm2	non_hm6	0.333333	0	0	0
PRS7_MOUSE	0.001	0.001	0.141	0.001	-7.13955	0	0.084965	0.907612	1.07076	0.0421	non_hm2	non_hm6	0.666667	0.375	0.333333	0.333333
PRS8_MOUSE	0.151	0.071	0.151	0.001	0	6.14975	0.781991	0.330015	0.106798	0.481466	non_hm2	non_hm6	0.888889	0.25	0.777778	0.555556
PSA1_MOUSE	0.381	0.241	0.531	0.311	-0.478921	-0.367881	0.262618	0.578381	0.580675	0.237786	non_hm2	non_hm6	1	1	1	0.888889
PSA2_MOUSE	0.131	0.131	0.271	0.201	-1.04873	-0.617629	0.0307942	0.0979251	1.51153	1.00911	non_hm2	non_hm6	1	1	0.888889	0.555556
PSA3_MOUSE	0.001	0.001	0.121	0.001	-6.91886	0	0.000359875	0.0585948	3.44385	1.23214	down_hm2	non_hm6	0.888889	0.375	0	0
PSA5_MOUSE	0.131	0.271	0.271	0.201	-1.04873	0.431097	0.011343	0.363781	1.94527	0.43916	non_hm2	non_hm6	1	0.625	0.555556	0.888889
PSA6_MOUSE	0.001	0.001	0.001	0.001	0	0	1	0.0957098	0	1.01904	non_hm2	non_hm6	0	0	0	0.333333
PSA7_MOUSE	0.251	0.251	0.401	0.251	-0.675915	0	0.0213994	0.724308	1.6696	0.140077	non_hm2	non_hm6	1	0.875	0.888889	0.888889
PSB1_MOUSE	0.431	0.271	0.271	0.431	0.669395	-0.669395	0.599313	0.570734	0.222346	0.243567	non_hm2	non_hm6	1	1	1	0.888889
PSB10_MOUSE	0.001	0.001	0.001	0.001	0	0	1	0.197582	0	0.704252	non_hm2	non_hm6	0	0	0	0.222222
PSB2_MOUSE	0.151	0.001	0.151	0.001	0	0	0.565838	0.904055	0.247308	0.043805	non_hm2	non_hm6	0.555556	0.25	0.666667	0.333333
PSB3_MOUSE	0.001	0.001	0.151	0.001	-7.2384	0	0.149579	1	0.825131	0	non_hm2	non_hm6	0.666667	0	0.333333	0
PSB4_MOUSE	0.241	0.111	0.241	0.241	0	-1.11847	0.478463	0.120512	0.320151	0.91897	non_hm2	non_hm6	1	0.875	0.888889	0.555556
PSB5_MOUSE	0.121	0.001	0.561	0.321	-2.21299	-8.32643	0.242308	0.0350515	0.615633	1.45529	non_hm2	non_hm6	0.666667	0.875	0.888889	0.333333
PSB6_MOUSE	0.131	0.001	0.131	0.001	0	0	1	0.907612	0	0.0421	non_hm2	non_hm6	0.666667	0.375	0.666667	0.333333
PSB7_MOUSE	0.001	0.001	0.001	0.001	0	0	0.0768812	0.0943265	1.11418	1.02537	non_hm2	non_hm6	0.333333	0	0	0.333333
PSB8_MOUSE	0.231	0.111	0.111	0.231	1.05733	-1.05733	0.361525	0.0642155	0.441861	1.19236	non_hm2	non_hm6	0.555556	0.875	0.888889	0.555556
PSB9_MOUSE	0.001	0.141	0.001	0.001	0	7.13955	1	0.335573	0	0.474213	non_hm2	non_hm6	0.333333	0.375	0.333333	0.555556
PSD11_MOUSE	0.001	0.141	0.141	0.036	-7.13955	1.96963	0.254018	0.505798	0.595136	0.296022	non_hm2	non_hm6	0.555556	0.5	0.333333	0.777778
PSD12_MOUSE	0.001	0.001	0.061	0.001	-5.93074	0	0.0968071	0.144217	1.01409	0.840984	non_hm2	non_hm6	0.555556	0.25	0.222222	0
PSD13_MOUSE	0.081	0.001	0.081	0.001	0	0	0.605769	0.144217	0.217693	0.840984	non_hm2	non_hm6	0.666667	0.25	0.555556	0
PSD7_MOUSE	0.001	0.091	0.191	0.096	-7.57743	-0.0771679	0.00498758	0.644124	2.30211	0.191031	down_hm2	non_hm6	0.666667	0.5	0	0.555556
PSDE_MOUSE	0.001	0.001	0.001	0.001	0	0	1	0.0943265	0	1.02537	non_hm2	non_hm6	0	0	0	0.333333
PSMD1_MOUSE	0.001	0.001	0.001	0.001	0	0	0.575694	0.144217	0.239809	0.840984	non_hm2	non_hm6	0.222222	0.25	0.333333	0
PSMD2_MOUSE	0.071	0.071	0.171	0.141	-1.26811	-0.989804	0.239775	0.00756057	0.620196	2.12145	non_hm2	non_hm6	0.666667	1	1	0.888889
PSMD3_MOUSE	0.051	0.001	0.171	0.026	-1.74543	-4.70044	0.685512	0.446912	0.163985	0.349778	non_hm2	non_hm6	0.666667	0.5	0.777778	0.333333
PSMD5_MOUSE	0.001	0.001	0.061	0.001	-5.93074	0	0.0137926	1	1.86035	0	non_hm2	non_hm6	0.555556	0	0	0
PSMD6_MOUSE	0.151	0.071	0.071	0.151	1.08866	-1.08866	0.638338	0.188385	0.194949	0.724953	non_hm2	non_hm6	0.666667	0.875	0.888889	0.888889
PSMD8_MOUSE	0.001	0.001	0.001	0.001	0	0	0.0757962	1	1.12035	0	non_hm2	non_hm6	0.333333	0	0	0
PSMD9_MOUSE	0.001	0.001	0.001	0.001	0	0	1	1	0	0	non_hm2	non_hm6	0	0	0	0
PSME1_MOUSE	0.251	0.251	0.001	0.001	7.97154	7.97154	0.158031	0.0293781	0.801257	1.53198	non_hm2	non_hm6	0.333333	0.375	0.888889	0.777778
PSME2_MOUSE	0.001	0.121	0.001	0.001	0	6.91886	0.0768812	0.0193193	1.11418	1.71401	non_hm2	non_hm6	0	0	0.333333	0.555556
PSME3_MOUSE	0.001	0.001	0.111	0.001	-6.79442	0	0.0135579	0.589307	1.86781	0.229659	non_hm2	non_hm6	0.555556	0.375	0	0.222222
PSMG3_MOUSE	0.001	0.001	0.001	0.001	0	0	1	1	0	0	non_hm2	non_hm6	0	0	0	0
PTBP1_MOUSE	0.331	0.251	0.491	0.331	-0.568892	-0.399144	0.193133	0.161637	0.714144	0.79146	non_hm2	non_hm6	1	1	1	1
PTH2_MOUSE	0.001	0.001	0.171	0.001	-7.41785	0	0.00421661	0.0943265	2.37504	1.02537	down_hm2	non_hm6	0.666667	0	0	0.333333
PTMA_MOUSE	0.641	0.281	1.691	0.641	-1.39948	-1.18975	0.000516418	0.109703	3.287	0.959782	non_hm2	non_hm6	1	0.875	1	0.555556
PTN6_MOUSE	0.271	0.271	0.331	0.271	-0.288538	0	0.177066	0.553053	0.751865	0.257233	non_hm2	non_hm6	1	1	1	0.888889
PTPA_MOUSE	0.001	0.001	0.001	0.001	0	0	0.0768812	1	1.11418	0	non_hm2	non_hm6	0.333333	0	0	0
PTPRC_MOUSE	0.071	0.071	0.071	0.061	0	0.21901	0.219916	1	0.657743	0	non_hm2	non_hm6	1	0.875	1	0.888889
PUF60_MOUSE	0.001	0.001	0.001	0.001	0	0	0.951472	0.856517	0.0216039	0.0672642	non_hm2	non_hm6	0.222222	0.25	0.222222	0.333333
PUR2_MOUSE	0.091	0.061	0.091	0.046	0	0.407175	0.652225	0.960239	0.185602	0.0176206	non_hm2	non_hm6	0.666667	1	1	0.888889
PUR4_MOUSE	0.071	0.071	0.071	0.071	0	0	0.544605	0.785904	0.263918	0.104631	non_hm2	non_hm6	0.888889	1	0.777778	0.888889
PUR6_MOUSE	0.071	0.001	0.071	0.001	0	0	0.484092	0.948343	0.315072	0.0230348	non_hm2	non_hm6	1	0.25	0.555556	0.222222
PUR8_MOUSE	0.061	0.121	0.121	0.121	-0.988126	0	0.183751	0.837444	0.735771	0.0770442	non_hm2	non_hm6	0.666667	1	0.555556	0.888889
PUR9_MOUSE	0.281	0.351	0.491	0.386	-0.805153	-0.13713	0.228612	0.690213	0.6409	0.161017	non_hm2	non_hm6	1	1	1	1
PURA2_MOUSE	0.071	0.001	0.001	0.001	6.14975	0	0.961697	0.196706	0.0169618	0.706183	non_hm2	non_hm6	0.444444	0	0.555556	0.222222
PURB_MOUSE	0.001	0.001	0.001	0.001	0	0	1	0.907612	0	0.0421	non_hm2	non_hm6	0	0.375	0	0.333333
PYC_MOUSE	0.001	0.001	0.001	0.031	0	-4.9542	0.169327	0.12417	0.771273	0.905984	non_hm2	non_hm6	0	0.625	0.222222	0.333333
PYGB_MOUSE	0.001	0.001	0.031	0.001	-4.9542	0	0.00505243	1	2.2965	0	down_hm2	non_hm6	0.666667	0	0	0
QCR1_MOUSE	0.001	0.061	0.131	0.031	-7.03342	0.976541	0.0187673	0.242019	1.7266	0.616151	non_hm2	non_hm6	0.888889	0.5	0.222222	1
QCR2_MOUSE	0.141	0.221	0.301	0.306	-1.09407	-0.469485	0.189074	0.129804	0.723368	0.886711	non_hm2	non_hm6	1	1	1	0.888889
QCR7_MOUSE	0.001	0.001	0.251	0.001	-7.97154	0	0.0135579	0.0596563	1.86781	1.22434	non_hm2	non_hm6	0.555556	0.375	0	0
RAB10_MOUSE	0.521	0.521	0.521	0.521	0	0	0.125009	0.601353	0.903059	0.220871	non_hm2	non_hm6	1	0.875	1	0.888889
RAB14_MOUSE	0.301	0.301	0.481	0.001	-0.676273	8.23362	0.0430518	1	1.36601	0	non_hm2	non_hm6	1	0.375	0.888889	0.555556
RAB1A_MOUSE	0.511	0.321	0.511	0.321	0	0	0.306425	0.487094	0.513675	0.312387	non_hm2	non_hm6	1	0.875	0.888889	1
RAB1B_MOUSE	0.321	0.521	0.521	0.521	-0.69871	0	0.347193	0.762562	0.459429	0.117725	non_hm2	non_hm6	0.888889	0.875	0.888889	0.888889
RAB21_MOUSE	0.001	0.001	0.001	0.001	0	0	1	1	0	0	non_hm2	non_hm6	0	0	0	0
RAB2A_MOUSE	0.301	0.301	0.141	0.221	1.09407	0.445717	0.399725	0.340331	0.398239	0.468099	non_hm2	non_hm6	0.777778	0.625	1	0.888889
RAB31_MOUSE	0.001	0.001	0.001	0.001	0	0	0.0757962	1	1.12035	0	non_hm2	non_hm6	0.333333	0	0	0
RAB5A_MOUSE	0.001	0.001	0.001	0.001	0	0	0.374063	1	0.427055	0	non_hm2	non_hm6	0.111111	0	0	0
RAB5C_MOUSE	0.311	0.141	0.311	0.071	0	0.989804	0.0668782	0.422308	1.17472	0.37437	non_hm2	non_hm6	1	0.5	1	0.777778
RAB7A_MOUSE	0.491	0.491	0.711	0.601	-0.534127	-0.291642	0.820287	0.481141	0.0860343	0.317728	non_hm2	non_hm6	1	1	1	0.888889
RAB8A_MOUSE	0.301	0.301	0.301	0.396	0	-0.395737	0.396976	0.412817	0.401236	0.384243	non_hm2	non_hm6	0.666667	0.875	0.555556	0.777778
RAB8B_MOUSE	0.001	0.301	0.301	0.301	-8.23362	0	0.523409	0.222153	0.281159	0.653348	non_hm2	non_hm6	0.555556	0.625	0.333333	0.777778
RAC1_MOUSE	0.001	0.001	0.001	0.001	0	0	0.0757962	1	1.12035	0	non_hm2	non_hm6	0.333333	0	0	0
RADI_MOUSE	0.151	0.211	0.211	0.236	-0.482694	-0.161544	0.646681	0.920887	0.18931	0.0357934	non_hm2	non_hm6	0.555556	0.625	0.666667	0.666667
RAE1L_MOUSE	0.001	0.081	0.081	0.001	-6.33985	6.33985	0.0135579	0.00638711	1.86781	2.1947	non_hm2	up_hm6	0.555556	0	0	0.666667
RAF1_MOUSE	0.051	0.001	0.091	0.051	-0.835369	-5.67243	0.024541	0.0840439	1.61011	1.07549	non_hm2	non_hm6	0.888889	0.75	0.666667	0.333333
RAGP1_MOUSE	0.051	0.001	0.051	0.051	0	-5.67243	0.0329972	0.171029	1.48152	0.766929	non_hm2	non_hm6	1	0.625	0.666667	0.222222
RAN_MOUSE	0.471	0.471	0.671	0.671	-0.510586	-0.510586	0.275517	0.618337	0.559852	0.208775	non_hm2	non_hm6	1	1	1	1
RANB3_MOUSE	0.001	0.001	0.061	0.001	-5.93074	0	0.0131707	1	1.88039	0	non_hm2	non_hm6	0.555556	0	0	0
RANG_MOUSE	0.001	0.001	0.141	0.001	-7.13955	0	0.262448	0.810385	0.580957	0.0913086	non_hm2	non_hm6	0.555556	0.25	0.222222	0.333333
RAP1A_MOUSE	0.001	0.001	0.161	0.351	-7.33092	-8.45533	0.171078	0.114653	0.766805	0.940616	non_hm2	non_hm6	0.555556	0.625	0.222222	0.222222
RAP1B_MOUSE	0.001	0.001	0.001	0.001	0	0	0.169327	0.948343	0.771273	0.0230348	non_hm2	non_hm6	0	0.25	0.222222	0.222222
RAP2B_MOUSE	0.001	0.001	0.001	0.001	0	0	0.169327	1	0.771273	0	non_hm2	non_hm6	0.222222	0	0	0
RAVR1_MOUSE	0.041	0.001	0.081	0.021	-0.982298	-4.39232	0.382473	0.956876	0.4174	0.0191442	non_hm2	non_hm6	0.666667	0.5	0.666667	0.333333
RBBP4_MOUSE	0.001	0.001	0.141	0.071	-7.13955	-6.14975	0.00490255	0.211477	2.30958	0.674736	down_hm2	non_hm6	1	0.625	0.333333	0.333333
RBM14_MOUSE	0.101	0.101	0.201	0.176	-0.99284	-0.80122	0.323781	0.0276464	0.489749	1.55836	non_hm2	non_hm6	0.666667	1	1	0.666667
RBM28_MOUSE	0.001	0.001	0.041	0.001	-5.35755	0	0.0135579	1	1.86781	0	non_hm2	non_hm6	0.555556	0	0	0
RBM3_MOUSE	0.001	0.001	0.001	0.001	0	0	0.169327	1	0.771273	0	non_hm2	non_hm6	0.222222	0	0	0
RBM34_MOUSE	0.001	0.001	0.001	0.001	0	0	0.0335143	0.144217	1.47477	0.840984	non_hm2	non_hm6	0.444444	0.25	0	0
RBM39_MOUSE	0.061	0.001	0.061	0.001	0	0	0.919944	0.143433	0.0362384	0.843352	non_hm2	non_hm6	0.555556	0.25	0.666667	0
RBMX_MOUSE	0.251	0.001	0.251	0.251	0	-7.97154	1	0.24451	0	0.611704	non_hm2	non_hm6	0.555556	0.625	0.888889	0.333333
RBP2_MOUSE	0.001	0.001	0.001	0.001	0	0	0.169327	0.144217	0.771273	0.840984	non_hm2	non_hm6	0.222222	0.25	0	0
RCC1_MOUSE	0.001	0.001	0.071	0.001	-6.14975	0	0.26134	1	0.582794	0	non_hm2	non_hm6	0.666667	0	0.333333	0
RCC2_MOUSE	0.061	0.121	0.121	0.061	-0.988126	0.988126	0.0192056	0.232179	1.71657	0.634176	non_hm2	non_hm6	1	0.75	1	0.888889
RCL_MOUSE	0.001	0.001	0.181	0.001	-7.49985	0	0.15115	0.144217	0.820592	0.840984	non_hm2	non_hm6	0.666667	0.25	0.333333	0
RD23B_MOUSE	0.081	0.081	0.081	0.001	0	6.33985	0.732462	0.415129	0.135215	0.381817	non_hm2	non_hm6	0.555556	0.375	0.666667	0.555556
RENT1_MOUSE	0.001	0.001	0.051	0.001	-5.67243	0	0.00467038	0.649687	2.33065	0.187296	down_hm2	non_hm6	0.666667	0.375	0	0.333333
RFA1_MOUSE	0.001	0.001	0.001	0.001	0	0	0.168589	1	0.773171	0	non_hm2	non_hm6	0.222222	0	0	0
RFC2_MOUSE	0.001	0.001	0.001	0.001	0	0	0.0757962	1	1.12035	0	non_hm2	non_hm6	0.333333	0	0	0
RFC5_MOUSE	0.001	0.001	0.001	0.001	0	0	1	1	0	0	non_hm2	non_hm6	0	0	0	0
RGS10_MOUSE	0.001	0.001	0.161	0.001	-7.33092	0	0.26134	0.0596563	0.582794	1.22434	non_hm2	non_hm6	0.666667	0.375	0.333333	0
RHG01_MOUSE	0.001	0.001	0.001	0.001	0	0	0.169327	1	0.771273	0	non_hm2	non_hm6	0	0	0.222222	0
RHOA_MOUSE	0.001	0.001	0.331	0.001	-8.37069	0	0.00615102	0.810385	2.21105	0.0913086	down_hm2	non_hm6	1	0.25	0.333333	0.333333
RINI_MOUSE	0.141	0.071	0.001	0.141	7.13955	-0.989804	0.0126049	0.00622602	1.89946	2.20579	non_hm2	non_hm6	0.444444	1	1	0.555556
RISC_MOUSE	0.001	0.001	0.001	0.001	0	0	1	1	0	0	non_hm2	non_hm6	0	0	0	0
RL10_MOUSE	0.001	0.291	0.661	0.291	-9.36851	0	0.0043721	0.919784	2.35931	0.0363142	down_hm2	non_hm6	1	1	0.333333	0.888889
RL10A_MOUSE	0.131	0.291	0.291	0.211	-1.15145	0.463776	0.04178	0.96016	1.37903	0.0176562	non_hm2	non_hm6	0.888889	0.75	0.555556	0.777778
RL11_MOUSE	0.171	0.171	0.171	0.171	0	0	0.649408	0.907612	0.187483	0.0421	non_hm2	non_hm6	1	1	1	1
RL12_MOUSE	0.001	0.001	0.191	0.001	-7.57743	0	0.0119617	0.0943265	1.92221	1.02537	non_hm2	non_hm6	1	0	0.333333	0.333333
RL13_MOUSE	0.141	0.291	0.471	0.291	-1.74003	0	0.0015132	0.916659	2.8201	0.037792	non_hm2	non_hm6	1	1	1	0.888889
RL13A_MOUSE	0.491	0.491	0.491	0.401	0	0.292121	0.541179	0.754776	0.266659	0.122182	non_hm2	non_hm6	1	1	1	0.888889
RL14_MOUSE	0.301	0.301	0.301	0.301	0	0	0.741119	0.957812	0.130112	0.0187197	non_hm2	non_hm6	1	0.75	0.777778	1
RL15_MOUSE	0.481	0.681	0.681	0.481	-0.501618	0.501618	0.0788113	0.681565	1.10341	0.166492	non_hm2	non_hm6	1	1	1	0.888889
RL17_MOUSE	0.161	0.161	0.161	0.161	0	0	0.632916	0.761159	0.198654	0.118525	non_hm2	non_hm6	0.555556	0.625	0.888889	0.666667
RL18_MOUSE	1.061	1.061	1.371	1.371	-0.369804	-0.369804	0.25129	0.492793	0.599824	0.307335	non_hm2	non_hm6	1	1	1	1
RL18A_MOUSE	0.161	0.161	0.161	0.001	0	7.33092	0.19688	0.214319	0.705799	0.668939	non_hm2	non_hm6	0.666667	0.375	1	0.666667
RL19_MOUSE	0.491	0.491	0.491	0.401	0	0.292121	0.853716	1	0.0686867	0	non_hm2	non_hm6	0.666667	1	1	0.666667
RL21_MOUSE	0.001	0.001	0.001	0.001	0	0	1	1	0	0	non_hm2	non_hm6	0	0	0	0
RL22_MOUSE	0.511	0.511	0.511	0.511	0	0	0.169327	0.61212	0.771273	0.213163	non_hm2	non_hm6	1	1	0.888889	0.888889
RL23_MOUSE	0.231	0.231	0.231	0.511	0	-1.14543	0.195009	0.114653	0.709946	0.940616	non_hm2	non_hm6	1	1	0.888889	1
RL23A_MOUSE	0.691	0.691	0.691	0.691	0	0	0.168589	0.197582	0.773171	0.704252	non_hm2	non_hm6	1	1	1	0.888889
RL26_MOUSE	0.431	0.711	1.051	0.431	-1.286	0.722162	0.0246956	0.384887	1.60738	0.414666	non_hm2	non_hm6	1	0.875	0.888889	0.888889
RL27_MOUSE	0.221	0.481	0.791	0.351	-1.83963	0.454566	0.0105172	0.793185	1.9781	0.100626	non_hm2	non_hm6	1	0.75	1	0.888889
RL27A_MOUSE	0.201	0.201	0.451	0.451	-1.16593	-1.16593	0.103763	0.0487075	0.983958	1.3124	non_hm2	non_hm6	1	0.875	0.666667	0.555556
RL28_MOUSE	0.481	0.221	0.481	0.221	0	0	0.885994	0.644815	0.052569	0.190565	non_hm2	non_hm6	0.888889	0.625	0.888889	0.555556
RL29_MOUSE	0.001	0.001	0.191	0.421	-7.57743	-8.71768	0.00291102	0.00457751	2.53595	2.33937	down_hm2	down_hm6	1	1	0.222222	0.333333
RL3_MOUSE	0.151	0.151	0.231	0.191	-0.613344	-0.339024	0.603865	1	0.21906	0	non_hm2	non_hm6	1	1	1	0.888889
RL31_MOUSE	0.241	0.241	0.531	0.531	-1.13968	-1.13968	0.0308359	0.260804	1.51094	0.583686	non_hm2	non_hm6	1	1	0.666667	0.666667
RL32_MOUSE	0.001	0.001	0.001	0.001	0	0	1	1	0	0	non_hm2	non_hm6	0	0	0	0
RL35_MOUSE	0.001	0.001	0.231	0.001	-7.85175	0	0.0131707	0.774628	1.88039	0.110907	non_hm2	non_hm6	0.555556	0.375	0	0.333333
RL35A_MOUSE	0.271	0.001	0.271	0.001	0	0	0.283303	0.143433	0.547749	0.843352	non_hm2	non_hm6	0.666667	0.25	0.555556	0
RL36_MOUSE	0.001	0.001	0.001	0.001	0	0	0.0757962	1	1.12035	0	non_hm2	non_hm6	0	0	0.333333	0
RL38_MOUSE	0.001	0.001	1.041	0.001	-10.0238	0	0.0131707	0.904055	1.88039	0.043805	non_hm2	non_hm6	0.555556	0.25	0	0.333333
RL4_MOUSE	0.501	0.501	0.611	0.611	-0.286362	-0.286362	0.856712	0.43254	0.067165	0.363974	non_hm2	non_hm6	1	1	1	0.888889
RL40_MOUSE	0.511	0.001	0.001	0.001	8.99718	0	0.419821	0.61212	0.376935	0.213163	non_hm2	non_hm6	0.222222	0.25	0.555556	0.111111
RL5_MOUSE	0.451	0.451	0.581	0.581	-0.365411	-0.365411	0.0660764	0.728646	1.17995	0.137483	non_hm2	non_hm6	1	1	1	0.888889
RL6_MOUSE	0.601	0.761	0.761	0.681	-0.340531	0.160242	0.10247	1	0.989401	0	non_hm2	non_hm6	1	1	1	0.888889
RL7_MOUSE	0.501	0.351	0.651	0.576	-0.377847	-0.714598	1	0.11275	0	0.947883	non_hm2	non_hm6	1	1	1	0.888889
RL7A_MOUSE	0.521	0.521	0.881	0.521	-0.757859	0	0.0555478	0.960134	1.25533	0.0176681	non_hm2	non_hm6	1	1	1	0.888889
RL7L_MOUSE	0.001	0.001	0.121	0.001	-6.91886	0	0.00421661	0.197582	2.37504	0.704252	down_hm2	non_hm6	0.666667	0	0	0.222222
RL8_MOUSE	0.121	0.251	0.251	0.251	-1.05268	0	0.209279	1	0.679274	0	non_hm2	non_hm6	1	1	1	0.888889
RL9_MOUSE	0.331	0.331	0.331	0.241	0	0.457798	1	0.335938	0	0.47374	non_hm2	non_hm6	0.888889	0.875	0.888889	1
RLA0_MOUSE	0.321	0.451	0.451	0.451	-0.490554	0	0.819705	0.916659	0.0863425	0.037792	non_hm2	non_hm6	1	1	1	1
RLA2_MOUSE	0.681	0.681	1.171	0.926	-0.782014	-0.443357	0.117614	0.597081	0.929541	0.223967	non_hm2	non_hm6	1	1	1	0.888889
RM11_MOUSE	0.001	0.001	0.001	0.001	0	0	0.0757962	0.0585948	1.12035	1.23214	non_hm2	non_hm6	0	0.375	0.333333	0
RM12_MOUSE	0.001	0.001	0.001	0.001	0	0	0.0757962	1	1.12035	0	non_hm2	non_hm6	0.333333	0	0	0
RM19_MOUSE	0.001	0.001	0.001	0.001	0	0	1	1	0	0	non_hm2	non_hm6	0	0	0	0
RM21_MOUSE	0.001	0.001	0.001	0.001	0	0	1	1	0	0	non_hm2	non_hm6	0	0	0	0
RM39_MOUSE	0.001	0.001	0.001	0.001	0	0	1	1	0	0	non_hm2	non_hm6	0	0	0	0
RM40_MOUSE	0.001	0.001	0.001	0.001	0	0	1	0.0585948	0	1.23214	non_hm2	non_hm6	0	0.375	0	0
RMXL1_MOUSE	0.001	0.001	0.001	0.001	0	0	0.0768812	0.735102	1.11418	0.133652	non_hm2	non_hm6	0.333333	0.25	0	0.444444
RN169_MOUSE	0.001	0.001	0.001	0.001	0	0	0.0757962	1	1.12035	0	non_hm2	non_hm6	0.333333	0	0	0
RN213_MOUSE	0.021	0.031	0.001	0.001	4.39232	4.9542	0.0552334	0.00265505	1.2578	2.57593	non_hm2	up_hm6	0.444444	0.25	0.666667	0.888889
RNPS1_MOUSE	0.001	0.001	0.001	0.001	0	0	0.0757962	1	1.12035	0	non_hm2	non_hm6	0	0	0.333333	0
RNZ2_MOUSE	0.001	0.001	0.001	0.001	0	0	0.0757962	1	1.12035	0	non_hm2	non_hm6	0.333333	0	0	0
ROA0_MOUSE	0.111	0.001	0.231	0.001	-1.05733	0	0.143315	0.857328	0.843707	0.0668528	non_hm2	non_hm6	0.666667	0.25	0.666667	0.333333
ROA1_MOUSE	0.451	0.451	0.591	0.451	-0.390031	0	0.0652124	0.802002	1.18567	0.0958246	non_hm2	non_hm6	1	1	1	1
ROA2_MOUSE	0.531	0.811	0.971	0.531	-0.870759	0.61099	0.00494377	0.844149	2.30594	0.0735809	non_hm2	non_hm6	1	1	1	1
ROA3_MOUSE	0.901	0.621	0.751	0.686	0.262714	-0.143615	0.853389	0.214739	0.0688528	0.668089	non_hm2	non_hm6	1	1	1	1
ROAA_MOUSE	0.231	0.361	0.361	0.361	-0.644106	0	0.27542	0.876856	0.560004	0.0570716	non_hm2	non_hm6	1	1	1	1
RPAB1_MOUSE	0.001	0.141	0.291	0.001	-8.18488	7.13955	0.0277783	0.0193193	1.55629	1.71401	non_hm2	non_hm6	0.666667	0	0.222222	0.555556
RPAB3_MOUSE	0.001	0.001	0.001	0.001	0	0	0.0757962	0.0943265	1.12035	1.02537	non_hm2	non_hm6	0	0	0.333333	0.333333
RPAC1_MOUSE	0.001	0.001	0.001	0.001	0	0	0.0757962	1	1.12035	0	non_hm2	non_hm6	0.333333	0	0	0
RPF2_MOUSE	0.001	0.001	0.001	0.001	0	0	1	0.0585948	0	1.23214	non_hm2	non_hm6	0.333333	0.375	0.333333	0
RPN1_MOUSE	0.211	0.151	0.211	0.236	0	-0.644238	1	0.92042	0	0.0360139	non_hm2	non_hm6	1	1	1	1
RPN2_MOUSE	0.201	0.151	0.151	0.101	0.412647	0.580193	0.205277	0.21444	0.687661	0.668694	non_hm2	non_hm6	1	1	1	1
RRBP1_MOUSE	0.021	0.001	0.001	0.001	4.39232	0	0.0444657	0.144217	1.35197	0.840984	non_hm2	non_hm6	0.333333	0.25	0.888889	0
RRMJ3_MOUSE	0.001	0.001	0.031	0.001	-4.9542	0	0.00467038	0.907612	2.33065	0.0421	down_hm2	non_hm6	0.666667	0.375	0	0.333333
RRP12_MOUSE	0.021	0.001	0.021	0.001	0	0	0.422087	0.197582	0.374598	0.704252	non_hm2	non_hm6	0.666667	0	0.555556	0.222222
RRP1B_MOUSE	0.001	0.001	0.041	0.001	-5.35755	0	0.189879	1	0.721524	0	non_hm2	non_hm6	0.555556	0.375	0.222222	0.333333
RRP44_MOUSE	0.001	0.001	0.001	0.001	0	0	0.0757962	0.144217	1.12035	0.840984	non_hm2	non_hm6	0.333333	0.25	0	0
RRP5_MOUSE	0.021	0.001	0.051	0.021	-1.28011	-4.39232	0.111391	0.496392	0.953151	0.304175	non_hm2	non_hm6	0.666667	0.625	0.666667	0.333333
RRS1_MOUSE	0.001	0.001	0.171	0.001	-7.41785	0	0.0634494	1	1.19757	0	non_hm2	non_hm6	0.666667	0	0.333333	0
RS10_MOUSE	0.391	0.391	0.641	0.391	-0.713156	0	0.187634	0.698294	0.726688	0.155962	non_hm2	non_hm6	1	1	1	1
RS11_MOUSE	0.181	0.001	0.001	0.001	7.49985	0	0.693816	0.0596563	0.158756	1.22434	non_hm2	non_hm6	0.333333	0.375	0.555556	0
RS12_MOUSE	0.001	0.231	0.001	0.001	0	7.85175	0.0757962	0.266521	1.12035	0.574269	non_hm2	non_hm6	0.333333	0.375	0	0.666667
RS13_MOUSE	0.201	0.201	0.431	0.316	-1.10049	-0.652729	0.0589944	0.758763	1.22919	0.119894	non_hm2	non_hm6	1	0.625	1	1
RS14_MOUSE	0.761	0.461	0.761	0.761	0	-0.72313	0.607011	0.0352372	0.216803	1.453	non_hm2	non_hm6	1	1	1	0.888889
RS15_MOUSE	0.201	0.201	0.201	0.441	0	-1.13358	0.265907	0.960213	0.575271	0.0176325	non_hm2	non_hm6	1	0.75	1	1
RS15A_MOUSE	0.001	0.001	0.511	0.001	-8.99718	0	0.000429727	1	3.36681	0	down_hm2	non_hm6	0.888889	0.375	0	0.333333
RS16_MOUSE	0.211	0.451	0.451	0.451	-1.09588	0	0.015756	0.674867	1.80255	0.170782	non_hm2	non_hm6	1	1	1	0.888889
RS17_MOUSE	0.481	0.481	0.811	0.811	-0.753665	-0.753665	0.244065	0.31195	0.612495	0.505915	non_hm2	non_hm6	1	1	1	0.888889
RS18_MOUSE	0.421	1.011	1.011	0.851	-1.26389	0.248552	0.0109474	0.881111	1.96069	0.0549693	non_hm2	non_hm6	1	1	1	0.888889
RS19_MOUSE	0.471	0.471	0.771	0.471	-0.711004	0	0.227572	0.51074	0.642881	0.2918	non_hm2	non_hm6	1	1	1	0.888889
RS2_MOUSE	0.221	0.221	0.221	0.166	0	0.412863	0.962043	0.68507	0.0168057	0.164265	non_hm2	non_hm6	1	1	0.777778	0.666667
RS20_MOUSE	0.261	0.581	0.261	0.261	0	1.15449	0.735317	0.132184	0.133526	0.878821	non_hm2	non_hm6	0.888889	0.625	1	0.777778
RS21_MOUSE	0.001	0.001	0.911	0.381	-9.83131	-8.57365	0.0972544	0.000167059	1.01209	3.77713	non_hm2	down_hm6	0.666667	1	0.222222	0
RS23_MOUSE	0.481	0.481	0.481	0.481	0	0	0.122836	0.841007	0.910676	0.0752004	non_hm2	non_hm6	1	1	1	0.888889
RS24_MOUSE	0.491	0.491	0.491	0.821	0	-0.741659	0.0666912	0.146672	1.17593	0.833653	non_hm2	non_hm6	1	1	1	0.888889
RS25_MOUSE	0.251	0.251	0.561	0.251	-1.16031	0	0.174652	0.390351	0.757826	0.408544	non_hm2	non_hm6	1	1	1	0.888889
RS26_MOUSE	0.001	0.001	0.001	0.001	0	0	0.169327	1	0.771273	0	non_hm2	non_hm6	0.222222	0	0	0
RS27_MOUSE	0.001	0.371	0.001	0.001	0	8.53528	0.0757962	0.277243	1.12035	0.55714	non_hm2	non_hm6	0.333333	0.25	0	0.555556
RS27A_MOUSE	0.001	0.001	0.681	0.341	-9.41151	-8.41363	0.511748	0.365707	0.290944	0.436866	non_hm2	non_hm6	0.666667	0.5	0.444444	0.222222
RS27L_MOUSE	0.001	0.001	0.001	0.001	0	0	1	0.0943265	0	1.02537	non_hm2	non_hm6	0	0	0	0.333333
RS28_MOUSE	1.091	1.091	2.031	1.091	-0.896539	0	0.0473225	0.400457	1.32493	0.397444	non_hm2	non_hm6	1	1	1	0.777778
RS29_MOUSE	0.001	0.001	0.541	0.001	-9.07948	0	0.00421661	1	2.37504	0	down_hm2	non_hm6	0.666667	0	0	0
RS3_MOUSE	0.801	1.281	1.281	1.156	-0.677396	0.148129	0.0874719	0.881497	1.05813	0.0547789	non_hm2	non_hm6	1	1	1	1
RS3A_MOUSE	0.531	0.531	0.701	0.616	-0.400703	-0.214218	0.0493489	0.0907058	1.30672	1.04237	non_hm2	non_hm6	1	1	1	1
RS4X_MOUSE	0.531	0.711	0.901	0.901	-0.762815	-0.341678	0.28097	0.845508	0.55134	0.0728822	non_hm2	non_hm6	1	1	1	0.888889
RS5_MOUSE	0.151	0.311	0.311	0.511	-1.04237	-0.716409	0.10766	0.303964	0.967947	0.517178	non_hm2	non_hm6	0.666667	1	0.666667	1
RS6_MOUSE	0.251	0.251	0.391	0.251	-0.639481	0	0.181059	0.197582	0.742181	0.704252	non_hm2	non_hm6	1	1	1	0.888889
RS7_MOUSE	0.531	0.531	0.531	0.531	0	0	0.886673	0.315847	0.0522365	0.500523	non_hm2	non_hm6	1	1	1	1
RS8_MOUSE	0.681	0.681	0.681	0.681	0	0	0.311622	0.876856	0.506372	0.0570716	non_hm2	non_hm6	1	1	1	0.888889
RS9_MOUSE	0.001	0.001	0.151	0.001	-7.2384	0	0.00505243	0.0445967	2.2965	1.3507	down_hm2	non_hm6	0.666667	0	0	0.444444
RSMB_MOUSE	0.001	0.001	0.001	0.001	0	0	0.374063	0.0957098	0.427055	1.01904	non_hm2	non_hm6	0.111111	0	0	0.333333
RSMN_MOUSE	0.001	0.001	0.001	0.001	0	0	0.0757962	1	1.12035	0	non_hm2	non_hm6	0.333333	0	0	0
RSSA_MOUSE	0.621	0.621	0.621	0.621	0	0	0.375987	0.616009	0.424827	0.210413	non_hm2	non_hm6	1	1	1	1
RSU1_MOUSE	0.001	0.001	0.001	0.001	0	0	0.0757962	1	1.12035	0	non_hm2	non_hm6	0	0	0.333333	0
RT02_MOUSE	0.001	0.001	0.001	0.001	0	0	0.0757962	0.0585948	1.12035	1.23214	non_hm2	non_hm6	0.333333	0.375	0	0
RT09_MOUSE	0.001	0.001	0.001	0.001	0	0	0.169327	1	0.771273	0	non_hm2	non_hm6	0.222222	0	0	0
RT22_MOUSE	0.001	0.001	0.081	0.171	-6.33985	-7.41785	0.00467038	0.000686583	2.33065	3.16331	down_hm2	down_hm6	0.666667	0.875	0	0
RT29_MOUSE	0.001	0.001	0.001	0.001	0	0	0.169327	1	0.771273	0	non_hm2	non_hm6	0.222222	0	0	0
RT31_MOUSE	0.001	0.001	0.001	0.001	0	0	1	1	0	0	non_hm2	non_hm6	0	0	0	0
RTCB_MOUSE	0.061	0.001	0.121	0.061	-0.988126	-5.93074	0.21509	0.135256	0.667379	0.868843	non_hm2	non_hm6	0.666667	0.75	0.666667	0.333333
RTN3_MOUSE	0.001	0.001	0.001	0.001	0	0	0.0757962	0.907612	1.12035	0.0421	non_hm2	non_hm6	0.333333	0.375	0	0.333333
RTN4_MOUSE	0.001	0.001	0.001	0.001	0	0	0.0768812	1	1.11418	0	non_hm2	non_hm6	0	0	0.333333	0
RU17_MOUSE	0.001	0.001	0.131	0.001	-7.03342	0	0.0124117	1	1.90617	0	non_hm2	non_hm6	0.555556	0	0	0
RU1C_MOUSE	0.001	0.001	0.001	0.001	0	0	1	1	0	0	non_hm2	non_hm6	0	0	0	0
RU2A_MOUSE	0.121	0.001	0.251	0.186	-1.05268	-7.53916	0.163709	0.0532398	0.785928	1.27376	non_hm2	non_hm6	1	0.875	1	0.333333
RU2B_MOUSE	0.001	0.001	0.131	0.001	-7.03342	0	0.00495533	0.144217	2.30493	0.840984	down_hm2	non_hm6	0.666667	0.25	0	0
RUNX1_MOUSE	0.001	0.001	0.001	0.001	0	0	1	1	0	0	non_hm2	non_hm6	0	0	0	0
RUVB1_MOUSE	0.211	0.211	0.371	0.141	-0.814176	0.581548	0.0144653	0.272422	1.83967	0.564757	non_hm2	non_hm6	1	1	1	0.888889
RUVB2_MOUSE	0.061	0.211	0.371	0.211	-2.60454	0	0.0189749	0.959179	1.72182	0.0181004	non_hm2	non_hm6	1	1	0.555556	0.888889
RUXE_MOUSE	0.001	0.001	0.001	0.001	0	0	0.0757962	0.0957098	1.12035	1.01904	non_hm2	non_hm6	0.333333	0	0	0.333333
RUXG_MOUSE	0.001	0.001	0.001	0.001	0	0	1	0.0943265	0	1.02537	non_hm2	non_hm6	0	0	0	0.333333
S10A4_MOUSE	0.291	0.001	0.291	0.001	0	0	0.0329972	0.0596563	1.48152	1.22434	non_hm2	non_hm6	1	0.375	0.666667	0
S10A6_MOUSE	0.001	0.001	0.001	0.001	0	0	0.0757962	0.907612	1.12035	0.0421	non_hm2	non_hm6	0	0.375	0.333333	0.333333
S10AA_MOUSE	0.001	0.001	0.001	0.001	0	0	0.0768812	1	1.11418	0	non_hm2	non_hm6	0.333333	0	0	0
S39A7_MOUSE	0.001	0.001	0.001	0.001	0	0	0.0757962	0.0943265	1.12035	1.02537	non_hm2	non_hm6	0	0	0.333333	0.333333
S61A1_MOUSE	0.001	0.061	0.131	0.131	-7.03342	-1.10269	0.231605	0.228421	0.635252	0.641264	non_hm2	non_hm6	0.666667	0.875	0.444444	0.666667
SAC1_MOUSE	0.001	0.001	0.001	0.001	0	0	0.910726	0.0596563	0.0406124	1.22434	non_hm2	non_hm6	0.333333	0.375	0.222222	0
SAE1_MOUSE	0.001	0.001	0.091	0.001	-6.50779	0	9.34937e-05	1	4.02922	0	down_hm2	non_hm6	1	0.25	0	0.333333
SAE2_MOUSE	0.051	0.001	0.001	0.001	5.67243	0	0.814199	0.144217	0.0892692	0.840984	non_hm2	non_hm6	0.444444	0.25	0.666667	0
SAFB2_MOUSE	0.001	0.001	0.031	0.001	-4.9542	0	0.0135579	0.904055	1.86781	0.043805	non_hm2	non_hm6	0.555556	0.25	0	0.333333
SAHH_MOUSE	0.221	0.311	0.311	0.311	-0.492868	0	0.240537	0.609998	0.618818	0.214671	non_hm2	non_hm6	1	1	1	0.777778
SAHH3_MOUSE	0.001	0.001	0.001	0.051	0	-5.67243	1	0.0021024	0	2.67728	non_hm2	down_hm6	0	0.75	0	0
SAMH1_MOUSE	0.001	0.051	0.001	0.051	0	0	0.374063	0.798012	0.427055	0.0979906	non_hm2	non_hm6	0	0.625	0.111111	0.555556
SAP18_MOUSE	0.001	0.001	0.001	0.001	0	0	0.0757962	1	1.12035	0	non_hm2	non_hm6	0.333333	0	0	0
SARNP_MOUSE	0.001	0.001	0.141	0.001	-7.13955	0	0.162877	0.774628	0.78814	0.110907	non_hm2	non_hm6	0.777778	0.375	0.444444	0.333333
SAS10_MOUSE	0.001	0.001	0.001	0.001	0	0	1	1	0	0	non_hm2	non_hm6	0	0	0	0
SATT_MOUSE	0.001	0.001	0.001	0.001	0	0	0.0757962	1	1.12035	0	non_hm2	non_hm6	0.333333	0	0	0
SC11A_MOUSE	0.001	0.001	0.001	0.001	0	0	0.0757962	0.0957098	1.12035	1.01904	non_hm2	non_hm6	0.333333	0	0	0.333333
SC22B_MOUSE	0.141	0.141	0.001	0.141	7.13955	0	0.209279	1	0.679274	0	non_hm2	non_hm6	0.333333	0.625	0.666667	0.666667
SC23A_MOUSE	0.001	0.001	0.001	0.001	0	0	1	1	0	0	non_hm2	non_hm6	0	0	0	0
SC23B_MOUSE	0.001	0.001	0.001	0.001	0	0	0.169327	0.144217	0.771273	0.840984	non_hm2	non_hm6	0	0.25	0.222222	0
SC31A_MOUSE	0.021	0.021	0.001	0.001	4.39232	4.39232	0.254018	0.0724253	0.595136	1.14011	non_hm2	non_hm6	0.333333	0.25	0.555556	0.777778
SC61B_MOUSE	0.001	0.351	0.351	0.001	-8.45533	8.45533	7.03107e-05	0.0136202	4.15298	1.86582	down_hm2	non_hm6	1	0.375	0	0.888889
SC6A6_MOUSE	0.001	0.001	0.001	0.001	0	0	1	0.907612	0	0.0421	non_hm2	non_hm6	0.333333	0.375	0.333333	0.333333
SCAF8_MOUSE	0.001	0.001	0.001	0.001	0	0	1	1	0	0	non_hm2	non_hm6	0	0	0	0
SCAM2_MOUSE	0.001	0.001	0.001	0.001	0	0	1	0.0596563	0	1.22434	non_hm2	non_hm6	0	0.375	0	0
SCAM3_MOUSE	0.001	0.001	0.001	0.001	0	0	1	0.0585948	0	1.23214	non_hm2	non_hm6	0	0.375	0	0
SCOT1_MOUSE	0.061	0.121	0.121	0.226	-0.988126	-0.901316	0.311898	0.287065	0.505987	0.542019	non_hm2	non_hm6	1	0.625	0.888889	0.555556
SEC13_MOUSE	0.001	0.001	0.001	0.001	0	0	0.0757962	1	1.12035	0	non_hm2	non_hm6	0.333333	0	0	0
SEP11_MOUSE	0.001	0.001	0.001	0.001	0	0	0.0768812	1	1.11418	0	non_hm2	non_hm6	0.333333	0	0	0
SEPT2_MOUSE	0.171	0.171	0.261	0.261	-0.610053	-0.610053	0.717131	0.193732	0.144402	0.712799	non_hm2	non_hm6	1	1	0.888889	0.888889
SEPT7_MOUSE	0.131	0.131	0.131	0.071	0	0.883676	0.739034	0.608762	0.131336	0.215553	non_hm2	non_hm6	1	0.75	1	0.888889
SERA_MOUSE	0.251	0.331	0.331	0.326	-0.399144	0.0219593	0.468703	0.622647	0.329103	0.205758	non_hm2	non_hm6	1	1	1	0.888889
SERB_MOUSE	0.001	0.001	0.001	0.001	0	0	1	1	0	0	non_hm2	non_hm6	0	0	0	0
SERC_MOUSE	0.081	0.171	0.171	0.126	-1.078	0.440573	0.0279792	0.724485	1.55316	0.13997	non_hm2	non_hm6	0.888889	0.625	0.888889	0.888889
SET_MOUSE	0.611	0.461	0.771	0.536	-0.335558	-0.217466	0.253134	0.0247116	0.59665	1.6071	non_hm2	non_hm6	1	1	1	1
SF01_MOUSE	0.151	0.101	0.201	0.201	-0.412647	-0.99284	0.416491	0.000617062	0.380394	3.20967	non_hm2	non_hm6	1	1	1	0.777778
SF3A1_MOUSE	0.081	0.001	0.121	0.081	-0.579013	-6.33985	0.518715	0.00175887	0.285071	2.75477	non_hm2	down_hm6	0.555556	1	0.666667	0.333333
SF3A3_MOUSE	0.001	0.001	0.061	0.001	-5.93074	0	0.0131707	0.0585948	1.88039	1.23214	non_hm2	non_hm6	0.555556	0.375	0	0
SF3B1_MOUSE	0.051	0.001	0.051	0.021	0	-4.39232	0.166712	0.0934278	0.778032	1.02952	non_hm2	non_hm6	0.888889	0.625	1	0.222222
SF3B3_MOUSE	0.071	0.051	0.151	0.086	-1.08866	-0.753839	0.0729604	0.555093	1.13691	0.255634	non_hm2	non_hm6	1	1	1	0.888889
SF3B4_MOUSE	0.001	0.001	0.001	0.001	0	0	0.0757962	1	1.12035	0	non_hm2	non_hm6	0.333333	0	0	0
SFPQ_MOUSE	0.351	0.351	0.601	0.411	-0.775894	-0.227667	0.266708	0.079675	0.573964	1.09868	non_hm2	non_hm6	1	1	1	0.888889
SFXN1_MOUSE	0.311	0.311	0.311	0.371	0	-0.254505	0.662076	0.233343	0.179092	0.632005	non_hm2	non_hm6	1	1	1	0.888889
SFXN3_MOUSE	0.001	0.001	0.001	0.001	0	0	1	0.0600107	0	1.22177	non_hm2	non_hm6	0	0.375	0	0
SGPL1_MOUSE	0.051	0.001	0.001	0.051	5.67243	-5.67243	0.00495533	0.397684	2.30493	0.400462	up_hm2	non_hm6	0	0.625	0.666667	0.333333
SGTA_MOUSE	0.001	0.001	0.001	0.001	0	0	1	0.0585948	0	1.23214	non_hm2	non_hm6	0.333333	0.375	0.333333	0
SH3L1_MOUSE	0.001	0.001	0.001	0.001	0	0	0.0757962	0.0585948	1.12035	1.23214	non_hm2	non_hm6	0.333333	0.375	0	0
SH3L3_MOUSE	0.771	0.331	0.331	0.771	1.2199	-1.2199	0.320316	0.0635092	0.494421	1.19716	non_hm2	non_hm6	1	1	1	0.666667
SHIP1_MOUSE	0.051	0.051	0.081	0.101	-0.667425	-0.985786	0.00166866	0.0106901	2.77763	1.97102	non_hm2	non_hm6	1	1	1	0.888889
SHPS1_MOUSE	0.001	0.001	0.001	0.001	0	0	1	0.0585948	0	1.23214	non_hm2	non_hm6	0.333333	0.375	0.333333	0
SK2L2_MOUSE	0.001	0.001	0.031	0.001	-4.9542	0	0.149579	1	0.825131	0	non_hm2	non_hm6	0.666667	0.25	0.333333	0.222222
SLK_MOUSE	0.001	0.001	0.021	0.001	-4.39232	0	0.26134	0.144217	0.582794	0.840984	non_hm2	non_hm6	0.555556	0.25	0.333333	0
SLTM_MOUSE	0.001	0.001	0.001	0.001	0	0	1	0.948343	0	0.0230348	non_hm2	non_hm6	0	0.25	0	0.222222
SMC1A_MOUSE	0.001	0.001	0.001	0.001	0	0	0.694498	0.345779	0.158329	0.461202	non_hm2	non_hm6	0.222222	0.125	0.333333	0
SMC2_MOUSE	0.001	0.001	0.001	0.001	0	0	1	0.144217	0	0.840984	non_hm2	non_hm6	0	0.25	0	0
SMC3_MOUSE	0.001	0.001	0.021	0.001	-4.39232	0	0.107937	0.897015	0.96683	0.0472003	non_hm2	non_hm6	0.666667	0.25	0.222222	0.222222
SMC4_MOUSE	0.001	0.001	0.001	0.001	0	0	0.0757962	1	1.12035	0	non_hm2	non_hm6	0.333333	0	0	0
SMCA4_MOUSE	0.001	0.001	0.001	0.001	0	0	0.169327	1	0.771273	0	non_hm2	non_hm6	0.222222	0	0	0
SMCA5_MOUSE	0.001	0.001	0.001	0.001	0	0	0.0768812	1	1.11418	0	non_hm2	non_hm6	0.333333	0	0	0
SMD1_MOUSE	0.261	0.261	0.261	0.261	0	0	0.655562	0.461255	0.183386	0.336059	non_hm2	non_hm6	0.888889	0.625	1	0.888889
SMD2_MOUSE	0.001	0.001	0.251	0.251	-7.97154	-7.97154	0.631054	0.0333607	0.199933	1.47677	non_hm2	non_hm6	0.555556	1	0.444444	0.333333
SMD3_MOUSE	0.251	0.251	0.251	0.251	0	0	1	0.760907	0	0.118669	non_hm2	non_hm6	1	0.75	1	0.666667
SMHD1_MOUSE	0.001	0.001	0.001	0.001	0	0	1	1	0	0	non_hm2	non_hm6	0	0	0	0
SMRC1_MOUSE	0.001	0.001	0.001	0.001	0	0	0.866657	1	0.0621526	0	non_hm2	non_hm6	0.222222	0	0.333333	0
SNAA_MOUSE	0.001	0.001	0.001	0.001	0	0	1	1	0	0	non_hm2	non_hm6	0	0	0	0
SND1_MOUSE	0.171	0.171	0.211	0.231	-0.303247	-0.433897	0.562339	0.185917	0.250002	0.730682	non_hm2	non_hm6	1	1	1	0.888889
SNR40_MOUSE	0.001	0.001	0.001	0.001	0	0	0.0768812	1	1.11418	0	non_hm2	non_hm6	0.333333	0	0	0
SNRPA_MOUSE	0.001	0.001	0.101	0.101	-6.65821	-6.65821	0.00467038	0.265551	2.33065	0.575851	down_hm2	non_hm6	0.666667	0.625	0	0.333333
SNUT1_MOUSE	0.001	0.001	0.041	0.001	-5.35755	0	0.00467038	1	2.33065	0	down_hm2	non_hm6	0.666667	0	0	0
SNUT2_MOUSE	0.001	0.001	0.051	0.001	-5.67243	0	0.15618	0.144217	0.806375	0.840984	non_hm2	non_hm6	0.555556	0.25	0.333333	0
SNW1_MOUSE	0.001	0.001	0.001	0.001	0	0	0.0757962	1	1.12035	0	non_hm2	non_hm6	0	0	0.333333	0
SNX1_MOUSE	0.001	0.001	0.001	0.001	0	0	0.169327	1	0.771273	0	non_hm2	non_hm6	0	0	0.222222	0
SNX12_MOUSE	0.001	0.001	0.001	0.001	0	0	0.0757962	1	1.12035	0	non_hm2	non_hm6	0.333333	0	0	0
SNX2_MOUSE	0.061	0.001	0.001	0.031	5.93074	-4.9542	0.510516	0.663843	0.29199	0.177935	non_hm2	non_hm6	0.444444	0.5	0.666667	0.333333
SNX3_MOUSE	0.001	0.001	0.001	0.001	0	0	0.694498	1	0.158329	0	non_hm2	non_hm6	0.333333	0	0.222222	0
SNX5_MOUSE	0.071	0.001	0.071	0.001	0	0	0.27542	0.0585948	0.560004	1.23214	non_hm2	non_hm6	0.666667	0.375	0.666667	0
SODC_MOUSE	0.211	0.471	0.211	0.341	0	0.465955	0.731153	0.645044	0.135992	0.19041	non_hm2	non_hm6	1	1	1	0.888889
SODM_MOUSE	0.001	0.001	0.141	0.001	-7.13955	0	0.00505243	0.144217	2.2965	0.840984	down_hm2	non_hm6	0.666667	0.25	0	0
SON_MOUSE	0.001	0.001	0.001	0.001	0	0	0.0757962	1	1.12035	0	non_hm2	non_hm6	0	0	0.333333	0
SP16H_MOUSE	0.061	0.031	0.081	0.081	-0.409113	-1.38565	0.749788	0.0575065	0.125062	1.24028	non_hm2	non_hm6	1	1	0.888889	0.777778
SPB6_MOUSE	0.081	0.001	0.081	0.081	0	-6.33985	0.353467	0.08244	0.451651	1.08386	non_hm2	non_hm6	0.888889	0.75	0.888889	0.222222
SPEE_MOUSE	0.201	0.101	0.201	0.201	0	-0.99284	0.361525	0.0412197	0.441861	1.38489	non_hm2	non_hm6	1	1	1	0.555556
SPRE_MOUSE	0.001	0.001	0.121	0.001	-6.91886	0	0.205027	1	0.688189	0	non_hm2	non_hm6	0.555556	0.25	0.222222	0.222222
SR140_MOUSE	0.001	0.001	0.001	0.001	0	0	0.0768812	1	1.11418	0	non_hm2	non_hm6	0.333333	0	0	0
SRFB1_MOUSE	0.001	0.001	0.071	0.001	-6.14975	0	0.0131707	0.0585948	1.88039	1.23214	non_hm2	non_hm6	0.555556	0.375	0	0
SRP14_MOUSE	0.001	0.001	0.001	0.271	0	-8.08215	0.0757962	0.107156	1.12035	0.969986	non_hm2	non_hm6	0	0.75	0.333333	0.333333
SRP68_MOUSE	0.001	0.001	0.051	0.051	-5.67243	-5.67243	0.0909967	0.154872	1.04097	0.810027	non_hm2	non_hm6	0.666667	0.625	0.333333	0.222222
SRPK1_MOUSE	0.001	0.001	0.001	0.001	0	0	1	0.0596563	0	1.22434	non_hm2	non_hm6	0.333333	0.375	0.333333	0
SRPRB_MOUSE	0.241	0.111	0.111	0.001	1.11847	6.79442	0.0473225	0.0194346	1.32493	1.71142	non_hm2	non_hm6	0.555556	0	1	0.555556
SRRM1_MOUSE	0.001	0.001	0.001	0.001	0	0	0.169327	0.197582	0.771273	0.704252	non_hm2	non_hm6	0.222222	0	0	0.222222
SRRM2_MOUSE	0.041	0.031	0.071	0.051	-0.792195	-0.718229	0.858291	0.450982	0.0663653	0.34584	non_hm2	non_hm6	0.666667	1	1	0.888889
SRRT_MOUSE	0.071	0.001	0.101	0.101	-0.508464	-6.65821	0.469185	0.0160724	0.328656	1.79392	non_hm2	non_hm6	0.888889	1	0.888889	0.444444
SRS10_MOUSE	0.111	0.001	0.351	0.221	-1.66091	-7.7879	0.0167355	0.00339275	1.77636	2.46945	non_hm2	down_hm6	0.888889	1	1	0.222222
SRSF1_MOUSE	0.411	0.571	0.971	0.586	-1.24033	-0.0374099	0.00712277	0.922388	2.14735	0.0350865	non_hm2	non_hm6	1	1	1	0.888889
SRSF2_MOUSE	0.131	0.001	0.131	0.001	0	0	0.636557	0.649408	0.196162	0.187483	non_hm2	non_hm6	0.555556	0.375	0.555556	0.333333
SRSF3_MOUSE	0.001	0.001	0.001	0.001	0	0	0.169327	0.197582	0.771273	0.704252	non_hm2	non_hm6	0.222222	0	0	0.222222
SRSF4_MOUSE	0.001	0.001	0.001	0.001	0	0	0.077243	0.143433	1.11214	0.843352	non_hm2	non_hm6	0.333333	0.25	0	0
SRSF5_MOUSE	0.001	0.111	0.231	0.001	-7.85175	6.79442	0.0784428	0.505798	1.10545	0.296022	non_hm2	non_hm6	0.666667	0.375	0.333333	0.777778
SRSF7_MOUSE	0.001	0.001	0.231	0.111	-7.85175	-6.79442	0.00174629	0.607764	2.75788	0.216265	down_hm2	non_hm6	0.777778	0.625	0	0.444444
SSBP_MOUSE	0.001	0.001	0.001	0.001	0	0	1	1	0	0	non_hm2	non_hm6	0	0	0	0
SSRA_MOUSE	0.101	0.001	0.001	0.001	6.65821	0	0.00421661	1	2.37504	0	up_hm2	non_hm6	0.333333	0	1	0
SSRD_MOUSE	0.181	0.001	0.391	0.001	-1.11118	0	0.191493	0.0957098	0.717847	1.01904	non_hm2	non_hm6	1	0	0.555556	0.333333
SSRG_MOUSE	0.161	0.001	0.001	0.001	7.33092	0	0.18568	0.0943265	0.731234	1.02537	non_hm2	non_hm6	0.333333	0	0.666667	0.333333
SSRP1_MOUSE	0.081	0.081	0.081	0.081	0	0	1	0.462375	0	0.335006	non_hm2	non_hm6	0.666667	1	1	0.888889
STALP_MOUSE	0.001	0.001	0.001	0.001	0	0	1	1	0	0	non_hm2	non_hm6	0	0	0	0
STAT1_MOUSE	0.041	0.081	0.001	0.001	5.35755	6.33985	0.0131707	0.00571231	1.88039	2.24319	non_hm2	up_hm6	0	0.25	0.555556	0.888889
STIP1_MOUSE	0.291	0.431	0.431	0.326	-0.566669	0.402816	0.26344	0.258008	0.579318	0.588367	non_hm2	non_hm6	1	1	1	0.888889
STML2_MOUSE	0.091	0.091	0.181	0.091	-0.992051	0	0.0680125	1	1.16741	0	non_hm2	non_hm6	1	0.625	0.555556	0.666667
STMN1_MOUSE	0.201	0.201	0.201	0.201	0	0	0.919944	0.258153	0.0362384	0.588122	non_hm2	non_hm6	1	0.625	0.888889	0.888889
STRAP_MOUSE	0.001	0.001	0.001	0.001	0	0	0.0757962	1	1.12035	0	non_hm2	non_hm6	0.333333	0	0	0
STX7_MOUSE	0.111	0.001	0.001	0.001	6.79442	0	0.18568	0.0585948	0.731234	1.23214	non_hm2	non_hm6	0.333333	0.375	0.666667	0
SUCA_MOUSE	0.001	0.001	0.001	0.001	0	0	0.0768812	1	1.11418	0	non_hm2	non_hm6	0.333333	0	0	0
SUCB2_MOUSE	0.151	0.231	0.231	0.231	-0.613344	0	0.587634	0.720683	0.230893	0.142256	non_hm2	non_hm6	1	1	0.888889	0.888889
SUGT1_MOUSE	0.001	0.001	0.001	0.001	0	0	1	1	0	0	non_hm2	non_hm6	0	0	0	0
SUH_MOUSE	0.001	0.001	0.001	0.001	0	0	0.0757962	1	1.12035	0	non_hm2	non_hm6	0.333333	0	0	0
SUV3_MOUSE	0.001	0.001	0.001	0.001	0	0	1	0.196706	0	0.706183	non_hm2	non_hm6	0	0	0	0.222222
SWP70_MOUSE	0.001	0.001	0.001	0.001	0	0	0.077243	1	1.11214	0	non_hm2	non_hm6	0.333333	0	0	0
SYAC_MOUSE	0.091	0.131	0.131	0.146	-0.525628	-0.156402	1	0.153552	0	0.813746	non_hm2	non_hm6	0.666667	1	1	0.888889
SYCC_MOUSE	0.001	0.001	0.031	0.001	-4.9542	0	0.200732	0.511133	0.697382	0.291466	non_hm2	non_hm6	0.555556	0.375	0.333333	0.444444
SYDC_MOUSE	0.121	0.181	0.321	0.216	-1.40757	-0.255042	0.0466582	0.330532	1.33107	0.480786	non_hm2	non_hm6	1	1	1	0.777778
SYEP_MOUSE	0.141	0.121	0.231	0.161	-0.712198	-0.412054	0.375742	0.0554261	0.42511	1.25629	non_hm2	non_hm6	1	1	1	0.888889
SYFA_MOUSE	0.121	0.121	0.121	0.121	0	0	0.374063	0.663843	0.427055	0.177935	non_hm2	non_hm6	1	1	1	1
SYFB_MOUSE	0.051	0.101	0.101	0.051	-0.985786	0.985786	0.13998	0.384887	0.853934	0.414666	non_hm2	non_hm6	0.666667	0.875	0.555556	0.888889
SYG_MOUSE	0.081	0.131	0.171	0.151	-1.078	-0.204982	0.105272	0.300789	0.977685	0.521738	non_hm2	non_hm6	1	1	1	0.888889
SYHC_MOUSE	0.001	0.001	0.121	0.001	-6.91886	0	0.0644017	0.774628	1.1911	0.110907	non_hm2	non_hm6	0.666667	0.375	0.333333	0.333333
SYIC_MOUSE	0.071	0.071	0.141	0.071	-0.989804	0	0.151875	0.401318	0.818513	0.396511	non_hm2	non_hm6	1	1	1	1
SYIM_MOUSE	0.001	0.001	0.001	0.001	0	0	0.077243	0.0585948	1.11214	1.23214	non_hm2	non_hm6	0	0.375	0.333333	0
SYK_MOUSE	0.051	0.101	0.211	0.101	-2.04867	0	0.011343	0.75696	1.94527	0.120927	non_hm2	non_hm6	1	0.875	0.555556	0.888889
SYLC_MOUSE	0.051	0.021	0.131	0.051	-1.361	-1.28011	0.110018	0.0764659	0.958536	1.11653	non_hm2	non_hm6	1	1	0.888889	0.666667
SYMC_MOUSE	0.101	0.101	0.211	0.171	-1.06289	-0.759641	0.248295	0.242357	0.605031	0.615545	non_hm2	non_hm6	0.666667	0.875	1	0.888889
SYNC_MOUSE	0.101	0.101	0.101	0.161	0	-0.672705	0.230473	0.066513	0.637379	1.17709	non_hm2	non_hm6	1	1	0.777778	0.888889
SYNJ2_MOUSE	0.001	0.001	0.001	0.001	0	0	1	1	0	0	non_hm2	non_hm6	0	0	0	0
SYRC_MOUSE	0.041	0.041	0.141	0.021	-1.782	0.965235	0.146187	0.655352	0.835092	0.183525	non_hm2	non_hm6	1	0.5	0.888889	0.888889
SYSC_MOUSE	0.061	0.001	0.061	0.091	0	-6.50779	0.644649	0.063705	0.190676	1.19583	non_hm2	non_hm6	0.555556	0.75	0.666667	0.333333
SYTC_MOUSE	0.081	0.081	0.171	0.146	-1.078	-0.849975	0.0741808	0.194909	1.12971	0.710168	non_hm2	non_hm6	1	1	0.888889	0.888889
SYVC_MOUSE	0.181	0.151	0.231	0.181	-0.351903	-0.261441	0.118991	0.323459	0.924487	0.490181	non_hm2	non_hm6	1	1	1	0.888889
SYWC_MOUSE	0.001	0.001	0.001	0.001	0	0	1	0.197582	0	0.704252	non_hm2	non_hm6	0	0	0	0.222222
SYYC_MOUSE	0.111	0.061	0.241	0.211	-1.11847	-1.79036	0.0551447	0.00540417	1.2585	2.26727	non_hm2	non_hm6	0.888889	1	1	0.555556
T2EA_MOUSE	0.001	0.001	0.001	0.001	0	0	1	1	0	0	non_hm2	non_hm6	0	0	0	0
TADBP_MOUSE	0.151	0.151	0.241	0.151	-0.674485	0	0.0568943	0.371406	1.24493	0.430151	non_hm2	non_hm6	1	1	0.777778	0.777778
TAGL2_MOUSE	0.751	1.311	1.311	1.481	-0.803783	-0.175904	0.0463023	0.453388	1.3344	0.34353	non_hm2	non_hm6	1	1	1	0.888889
TALDO_MOUSE	0.001	0.001	0.091	0.091	-6.50779	-6.50779	0.000433453	0.559764	3.36306	0.251995	down_hm2	non_hm6	0.888889	0.625	0	0.333333
TAP2_MOUSE	0.001	0.001	0.001	0.001	0	0	1	1	0	0	non_hm2	non_hm6	0	0	0	0
TBA1A_MOUSE	0.001	0.001	0.001	0.001	0	0	1	0.345779	0	0.461202	non_hm2	non_hm6	0	0.125	0	0
TBA1B_MOUSE	0.001	0.771	0.461	0.771	-8.84862	0	0.66168	0.801614	0.179352	0.096035	non_hm2	non_hm6	0.555556	0.625	0.333333	0.555556
TBA1C_MOUSE	0.901	0.001	0.001	0.001	9.81538	0	1	0.259396	0	0.586037	non_hm2	non_hm6	0.444444	0.25	0.666667	0.444444
TBA4A_MOUSE	0.001	0.781	0.001	0.336	0	1.21686	0.653797	0.384887	0.184557	0.414666	non_hm2	non_hm6	0.222222	0.5	0.333333	0.555556
TBAL3_MOUSE	0.001	0.001	0.001	0.001	0	0	1	0.0585948	0	1.23214	non_hm2	non_hm6	0	0.375	0	0
TBB2A_MOUSE	0.001	0.001	0.001	0.001	0	0	0.374063	1	0.427055	0	non_hm2	non_hm6	0	0	0.111111	0
TBB3_MOUSE	0.001	0.001	0.001	0.001	0	0	0.374063	1	0.427055	0	non_hm2	non_hm6	0.111111	0	0	0
TBB4A_MOUSE	0.001	0.001	0.001	0.001	0	0	0.169327	1	0.771273	0	non_hm2	non_hm6	0.222222	0	0	0
TBB4B_MOUSE	0.901	1.161	1.021	0.901	-0.180384	0.365769	0.395377	0.020485	0.402988	1.68856	non_hm2	non_hm6	1	0.875	1	0.888889
TBB5_MOUSE	1.161	1.461	1.311	1.096	-0.1753	0.414708	0.345489	0.191188	0.461566	0.718539	non_hm2	non_hm6	1	1	1	1
TBB6_MOUSE	0.381	0.671	0.381	0.426	0	0.655459	0.418492	0.0217993	0.378313	1.66156	non_hm2	non_hm6	0.888889	0.75	0.777778	0.888889
TBC15_MOUSE	0.001	0.001	0.001	0.001	0	0	0.169327	1	0.771273	0	non_hm2	non_hm6	0.222222	0	0	0
TBCA_MOUSE	0.001	0.001	0.001	0.001	0	0	1	0.0943265	0	1.02537	non_hm2	non_hm6	0	0	0	0.333333
TBCB_MOUSE	0.001	0.001	0.001	0.001	0	0	1	1	0	0	non_hm2	non_hm6	0	0	0	0
TBCD_MOUSE	0.001	0.001	0.001	0.001	0	0	0.169327	1	0.771273	0	non_hm2	non_hm6	0.222222	0	0	0
TBL3_MOUSE	0.001	0.001	0.001	0.001	0	0	0.0757962	1	1.12035	0	non_hm2	non_hm6	0.333333	0	0	0
TCEA1_MOUSE	0.451	0.451	0.451	0.266	0	0.761701	1	0.404034	0	0.393582	non_hm2	non_hm6	1	1	1	0.888889
TCEA2_MOUSE	0.001	0.001	0.001	0.001	0	0	1	1	0	0	non_hm2	non_hm6	0	0	0	0
TCOF_MOUSE	0.021	0.051	0.051	0.051	-1.28011	0	0.351383	0.350408	0.454219	0.455427	non_hm2	non_hm6	0.555556	1	0.555556	0.666667
TCP4_MOUSE	0.241	0.531	0.531	0.531	-1.13968	0	0.129154	0.375822	0.888893	0.425018	non_hm2	non_hm6	1	1	0.777778	0.888889
TCPA_MOUSE	0.241	0.241	0.301	0.301	-0.32073	-0.32073	0.504483	0.197833	0.297153	0.7037	non_hm2	non_hm6	1	1	1	1
TCPB_MOUSE	0.561	0.751	0.751	0.801	-0.420812	-0.0929893	0.165761	0.465803	0.780518	0.331798	non_hm2	non_hm6	1	1	1	1
TCPD_MOUSE	0.321	0.251	0.321	0.251	0	0	0.279423	0.798829	0.553737	0.097546	non_hm2	non_hm6	1	1	1	1
TCPE_MOUSE	0.241	0.311	0.381	0.311	-0.660758	0	0.0741499	0.879929	1.12989	0.0555522	non_hm2	non_hm6	1	1	1	1
TCPG_MOUSE	0.531	0.531	0.531	0.571	0	-0.104779	0.530281	0.80721	0.275494	0.0930132	non_hm2	non_hm6	1	1	1	0.888889
TCPH_MOUSE	0.111	0.171	0.241	0.141	-1.11847	0.278301	0.306425	0.958689	0.513675	0.0183221	non_hm2	non_hm6	1	1	1	1
TCPQ_MOUSE	0.381	0.381	0.541	0.421	-0.505838	-0.144029	0.0445707	1	1.35095	0	non_hm2	non_hm6	1	1	1	0.888889
TCPZ_MOUSE	0.181	0.251	0.251	0.286	-0.471698	-0.188328	0.368944	0.146374	0.433039	0.834536	non_hm2	non_hm6	1	1	1	1
TCRG1_MOUSE	0.001	0.001	0.031	0.001	-4.9542	0	0.11811	0.472917	0.927712	0.325215	non_hm2	non_hm6	0.666667	0.375	0.333333	0.222222
TCTP_MOUSE	0.001	0.001	0.001	0.001	0	0	1	1	0	0	non_hm2	non_hm6	0	0	0	0
TDIF2_MOUSE	0.001	0.001	0.001	0.001	0	0	0.77816	1	0.108931	0	non_hm2	non_hm6	0.222222	0	0.333333	0
TEBP_MOUSE	0.001	0.001	0.001	0.001	0	0	0.0757962	1	1.12035	0	non_hm2	non_hm6	0.333333	0	0	0
TECR_MOUSE	0.001	0.091	0.091	0.001	-6.50779	6.50779	0.0686402	0.0187466	1.16342	1.72708	non_hm2	non_hm6	0.666667	0	0.222222	0.555556
TERA_MOUSE	0.291	0.291	0.431	0.331	-0.566669	-0.185812	0.450093	0.354377	0.346697	0.450534	non_hm2	non_hm6	1	1	1	0.888889
TF65_MOUSE	0.001	0.001	0.001	0.001	0	0	0.169327	1	0.771273	0	non_hm2	non_hm6	0.222222	0	0	0
TFR1_MOUSE	0.001	0.001	0.001	0.001	0	0	1	0.144217	0	0.840984	non_hm2	non_hm6	0	0.25	0	0
THEM6_MOUSE	0.001	0.001	0.001	0.001	0	0	1	1	0	0	non_hm2	non_hm6	0	0	0	0
THIC_MOUSE	0.001	0.001	0.081	0.001	-6.33985	0	0.00505243	1	2.2965	0	down_hm2	non_hm6	0.666667	0	0	0
THIKA_MOUSE	0.001	0.081	0.001	0.001	0	6.33985	0.169327	0.0193193	0.771273	1.71401	non_hm2	non_hm6	0	0	0.222222	0.555556
THIL_MOUSE	0.151	0.151	0.151	0.151	0	0	0.311357	0.318412	0.506742	0.497011	non_hm2	non_hm6	0.888889	0.75	0.666667	0.777778
THIM_MOUSE	0.081	0.081	0.081	0.121	0	-0.579013	0.113011	0.544605	0.946879	0.263918	non_hm2	non_hm6	0.888889	0.625	0.555556	0.666667
THIO_MOUSE	0.301	0.301	0.301	0.301	0	0	1	0.0957098	0	1.01904	non_hm2	non_hm6	1	0.75	1	1
THOC4_MOUSE	0.261	0.001	0.121	0.001	1.10904	0	0.193024	1	0.714388	0	non_hm2	non_hm6	0.666667	0.25	1	0.222222
THOP1_MOUSE	0.041	0.001	0.091	0.091	-1.15024	-6.50779	0.292831	0.000800632	0.533382	3.09657	non_hm2	down_hm6	0.666667	0.875	0.888889	0
THUM1_MOUSE	0.001	0.001	0.001	0.001	0	0	0.0757962	1	1.12035	0	non_hm2	non_hm6	0.333333	0	0	0
TIAR_MOUSE	0.001	0.001	0.001	0.001	0	0	0.0757962	0.0943265	1.12035	1.02537	non_hm2	non_hm6	0.333333	0	0	0.333333
TIF1B_MOUSE	0.111	0.161	0.111	0.111	0	0.536501	0.851298	0.920577	0.0699183	0.03594	non_hm2	non_hm6	1	1	1	0.888889
TIM13_MOUSE	0.001	0.331	0.331	0.331	-8.37069	0	0.18568	0.760907	0.731234	0.118669	non_hm2	non_hm6	0.666667	0.75	0.333333	0.666667
TIM44_MOUSE	0.061	0.001	0.061	0.061	0	-5.93074	0.221684	0.164247	0.654266	0.784502	non_hm2	non_hm6	1	0.625	0.555556	0.333333
TIM50_MOUSE	0.001	0.171	0.271	0.171	-8.08215	0	0.0464096	0.213256	1.33339	0.671098	non_hm2	non_hm6	0.666667	1	0.333333	0.666667
TIPRL_MOUSE	0.001	0.001	0.001	0.001	0	0	0.0757962	1	1.12035	0	non_hm2	non_hm6	0	0	0.333333	0
TITIN_MOUSE	0.001	0.001	0.001	0.001	0	0	1	1	0	0	non_hm2	non_hm6	0	0	0	0
TKT_MOUSE	0.611	0.691	0.771	0.731	-0.335558	-0.0811857	0.0746387	0.521007	1.12704	0.283157	non_hm2	non_hm6	1	1	1	1
TLN1_MOUSE	0.161	0.171	0.211	0.216	-0.390182	-0.337035	0.018664	0.17446	1.729	0.758304	non_hm2	non_hm6	1	1	1	1
TLN2_MOUSE	0.001	0.001	0.001	0.001	0	0	1	1	0	0	non_hm2	non_hm6	0	0	0	0
TM173_MOUSE	0.161	0.081	0.081	0.081	0.991067	0	0.33414	1	0.476071	0	non_hm2	non_hm6	0.666667	0.625	1	0.555556
TMED2_MOUSE	0.001	0.001	0.001	0.001	0	0	1	1	0	0	non_hm2	non_hm6	0.333333	0	0.333333	0
TMEDA_MOUSE	0.001	0.001	0.131	0.066	-7.03342	-6.04439	0.107937	0.83327	0.96683	0.0792141	non_hm2	non_hm6	0.666667	0.5	0.222222	0.444444
TMOD3_MOUSE	0.001	0.001	0.001	0.001	0	0	1	1	0	0	non_hm2	non_hm6	0	0	0	0
TNPO1_MOUSE	0.001	0.031	0.061	0.031	-5.93074	0	0.0904968	0.471785	1.04337	0.326256	non_hm2	non_hm6	0.555556	0.625	0.111111	0.555556
TOIP1_MOUSE	0.001	0.051	0.001	0.051	0	0	0.613576	0.461255	0.212131	0.336059	non_hm2	non_hm6	0.222222	0.875	0.333333	0.666667
TOM22_MOUSE	0.001	0.221	0.221	0.001	-7.7879	7.7879	0.209279	0.0187466	0.679274	1.72708	non_hm2	non_hm6	0.666667	0	0.333333	0.555556
TOM34_MOUSE	0.101	0.101	0.101	0.001	0	6.65821	1	0.000750796	0	3.12448	non_hm2	up_hm6	0.666667	0	0.666667	0.888889
TOM40_MOUSE	0.001	0.001	0.091	0.091	-6.50779	-6.50779	0.00170887	0.00240485	2.76729	2.61891	down_hm2	down_hm6	0.777778	0.75	0	0
TOP1_MOUSE	0.041	0.001	0.041	0.021	0	-4.39232	0.544687	0.277243	0.263853	0.55714	non_hm2	non_hm6	0.555556	0.5	0.555556	0.333333
TOP2A_MOUSE	0.021	0.001	0.061	0.001	-1.53842	0	0.155096	0.0600107	0.809401	1.22177	non_hm2	non_hm6	0.666667	0.375	0.555556	0
TOP2B_MOUSE	0.001	0.021	0.051	0.021	-5.67243	0	0.114999	0.797875	0.939304	0.0980652	non_hm2	non_hm6	0.666667	0.5	0.444444	0.555556
TPD52_MOUSE	0.001	0.001	0.001	0.001	0	0	0.169327	1	0.771273	0	non_hm2	non_hm6	0.222222	0	0	0
TPD54_MOUSE	0.001	0.001	0.001	0.001	0	0	0.0768812	1	1.11418	0	non_hm2	non_hm6	0	0	0.333333	0
TPIS_MOUSE	0.991	0.631	1.421	1.091	-0.51995	-0.789939	0.027472	0.00369127	1.56111	2.43282	non_hm2	non_hm6	1	1	1	1
TPM3_MOUSE	0.211	0.101	0.211	0.331	0	-1.71248	0.772423	0.00168501	0.112145	2.7734	non_hm2	non_hm6	1	1	0.888889	0.888889
TPP1_MOUSE	0.001	0.051	0.001	0.001	0	5.67243	0.0768812	0.0546044	1.11418	1.26277	non_hm2	non_hm6	0	0.375	0.333333	0.777778
TPP2_MOUSE	0.001	0.001	0.051	0.001	-5.67243	0	0.00495533	1	2.30493	0	down_hm2	non_hm6	0.666667	0	0	0
TPSN_MOUSE	0.001	0.001	0.001	0.001	0	0	0.914986	0.0957098	0.0385857	1.01904	non_hm2	non_hm6	0.333333	0	0.333333	0.333333
TR112_MOUSE	0.001	0.001	0.001	0.001	0	0	0.0757962	0.0943265	1.12035	1.02537	non_hm2	non_hm6	0.333333	0	0	0.333333
TR150_MOUSE	0.001	0.001	0.061	0.001	-5.93074	0	0.00518353	0.821096	2.28537	0.0856062	down_hm2	non_hm6	0.666667	0.375	0	0.333333
TRA2A_MOUSE	0.001	0.001	0.001	0.001	0	0	0.0757962	1	1.12035	0	non_hm2	non_hm6	0.333333	0	0	0
TRA2B_MOUSE	0.101	0.101	0.101	0.001	0	6.65821	1	0.266521	0	0.574269	non_hm2	non_hm6	0.666667	0.375	0.666667	0.666667
TRAM1_MOUSE	0.001	0.001	0.001	0.001	0	0	0.0757962	1	1.12035	0	non_hm2	non_hm6	0.333333	0	0	0
TRAP1_MOUSE	0.221	0.171	0.381	0.271	-0.785745	-0.664297	0.118021	0.139861	0.928041	0.854303	non_hm2	non_hm6	1	1	1	0.888889
TREX1_MOUSE	0.001	0.001	0.001	0.001	0	0	1	1	0	0	non_hm2	non_hm6	0	0	0	0
TRM2A_MOUSE	0.001	0.001	0.051	0.001	-5.67243	0	0.00421661	1	2.37504	0	down_hm2	non_hm6	0.666667	0	0	0
TRNT1_MOUSE	0.001	0.001	0.001	0.001	0	0	0.0757962	0.0943265	1.12035	1.02537	non_hm2	non_hm6	0.333333	0	0	0.333333
TRPV2_MOUSE	0.001	0.001	0.001	0.001	0	0	1	0.144217	0	0.840984	non_hm2	non_hm6	0	0.25	0	0
TRUA_MOUSE	0.001	0.001	0.001	0.001	0	0	0.169327	0.0596563	0.771273	1.22434	non_hm2	non_hm6	0.222222	0.375	0	0
TRXR1_MOUSE	0.051	0.101	0.151	0.101	-1.56598	0	0.111978	0.428667	0.950867	0.36788	non_hm2	non_hm6	0.888889	1	1	0.888889
TSN_MOUSE	0.271	0.131	0.001	0.131	8.08215	0	0.0167145	0.784253	1.77691	0.105544	non_hm2	non_hm6	0.333333	0.75	0.888889	0.666667
TSR1_MOUSE	0.041	0.001	0.001	0.001	5.35755	0	0.015756	0.144217	1.80255	0.840984	non_hm2	non_hm6	0.333333	0.25	1	0
TTC27_MOUSE	0.001	0.001	0.001	0.001	0	0	0.0757962	1	1.12035	0	non_hm2	non_hm6	0.333333	0	0	0
TTL12_MOUSE	0.001	0.001	0.001	0.041	0	-5.35755	0.77816	0.00800445	0.108931	2.09667	non_hm2	down_hm6	0.222222	0.625	0.333333	0
TWF2_MOUSE	0.001	0.001	0.001	0.001	0	0	1	1	0	0	non_hm2	non_hm6	0	0	0	0
TXNIP_MOUSE	0.001	0.001	0.001	0.001	0	0	0.0757962	1	1.12035	0	non_hm2	non_hm6	0.333333	0	0	0
TXNL1_MOUSE	0.221	0.101	0.221	0.341	0	-1.75542	0.855237	0.0182463	0.0679133	1.73882	non_hm2	non_hm6	0.888889	1	1	0.555556
U2AF1_MOUSE	0.001	0.001	0.121	0.001	-6.91886	0	0.00343349	1	2.46426	0	down_hm2	non_hm6	1	0	0.333333	0
U2AF2_MOUSE	0.001	0.001	0.001	0.001	0	0	0.577867	0.197582	0.238172	0.704252	non_hm2	non_hm6	0.444444	0	0.333333	0.222222
U3IP2_MOUSE	0.061	0.001	0.131	0.001	-1.10269	0	0.271552	0.197582	0.566147	0.704252	non_hm2	non_hm6	0.666667	0	0.555556	0.222222
U5S1_MOUSE	0.061	0.001	0.061	0.046	0	-5.52356	0.927358	0.190219	0.0327528	0.720747	non_hm2	non_hm6	0.666667	0.625	1	0.333333
UAP1L_MOUSE	0.001	0.061	0.061	0.061	-5.93074	0	0.205319	0.801873	0.687572	0.0958946	non_hm2	non_hm6	0.555556	0.75	0.333333	0.555556
UB2L3_MOUSE	0.001	0.001	0.001	0.191	0	-7.57743	0.77816	0.0969325	0.108931	1.01353	non_hm2	non_hm6	0.222222	0.75	0.333333	0.333333
UB2V1_MOUSE	0.001	0.001	0.001	0.001	0	0	0.951472	1	0.0216039	0	non_hm2	non_hm6	0.222222	0	0.222222	0
UBA1_MOUSE	0.351	0.431	0.391	0.431	-0.155698	0	0.964619	0.456351	0.015644	0.340701	non_hm2	non_hm6	1	1	1	1
UBA6_MOUSE	0.001	0.001	0.001	0.001	0	0	0.169327	0.718926	0.771273	0.143316	non_hm2	non_hm6	0	0.375	0.222222	0.222222
UBB_MOUSE	0.001	0.001	0.001	0.001	0	0	1	0.61212	0	0.213163	non_hm2	non_hm6	0	0.125	0	0.222222
UBC_MOUSE	0.001	0.001	0.001	0.001	0	0	0.374063	0.437396	0.427055	0.359125	non_hm2	non_hm6	0.111111	0.125	0	0.333333
UBC12_MOUSE	0.001	0.001	0.161	0.001	-7.33092	0	0.18568	0.144217	0.731234	0.840984	non_hm2	non_hm6	0.666667	0.25	0.333333	0
UBE2K_MOUSE	0.321	0.151	0.321	0.321	0	-1.08802	0.807091	0.098359	0.0930774	1.00719	non_hm2	non_hm6	0.666667	1	0.888889	0.888889
UBE2N_MOUSE	0.201	0.201	0.431	0.201	-1.10049	0	0.300545	0.92021	0.52209	0.0361132	non_hm2	non_hm6	1	0.625	0.888889	0.666667
UBE3A_MOUSE	0.001	0.001	0.001	0.001	0	0	0.0757962	1	1.12035	0	non_hm2	non_hm6	0.333333	0	0	0
UBE4B_MOUSE	0.001	0.001	0.021	0.021	-4.39232	-4.39232	0.00495533	0.00830961	2.30493	2.08042	down_hm2	down_hm6	0.666667	0.625	0	0
UBF1_MOUSE	0.001	0.001	0.041	0.001	-5.35755	0	0.00421661	1	2.37504	0	down_hm2	non_hm6	0.666667	0	0	0
UBP14_MOUSE	0.261	0.261	0.411	0.261	-0.655089	0	0.139693	0.724662	0.854825	0.139864	non_hm2	non_hm6	1	1	1	0.888889
UBP2L_MOUSE	0.001	0.001	0.031	0.031	-4.9542	-4.9542	0.00495533	0.00830961	2.30493	2.08042	down_hm2	down_hm6	0.666667	0.625	0	0
UBP5_MOUSE	0.071	0.031	0.071	0.071	0	-1.19555	0.136622	0.246816	0.864481	0.607627	non_hm2	non_hm6	1	0.75	0.888889	0.888889
UBXN1_MOUSE	0.101	0.001	0.101	0.101	0	-6.65821	0.200732	0.265551	0.697382	0.575851	non_hm2	non_hm6	0.666667	0.625	0.777778	0.333333
UCHL5_MOUSE	0.001	0.001	0.001	0.001	0	0	0.0757962	1	1.12035	0	non_hm2	non_hm6	0.333333	0	0	0
UCRI_MOUSE	0.001	0.001	0.001	0.111	0	-6.79442	0.310637	0.00259852	0.507747	2.58527	non_hm2	down_hm6	0.444444	0.75	0.333333	0
UD17C_MOUSE	0.061	0.001	0.001	0.061	5.93074	-5.93074	7.03107e-05	0.211477	4.15298	0.674736	up_hm2	non_hm6	0	0.625	1	0.333333
UFD1_MOUSE	0.001	0.001	0.001	0.001	0	0	1	1	0	0	non_hm2	non_hm6	0	0	0	0
UGGG1_MOUSE	0.041	0.041	0.041	0.021	0	0.965235	0.853143	0.21264	0.0689781	0.672356	non_hm2	non_hm6	1	0.75	1	0.777778
UGPA_MOUSE	0.001	0.001	0.001	0.001	0	0	1	1	0	0	non_hm2	non_hm6	0	0	0	0
ULA1_MOUSE	0.001	0.001	0.001	0.001	0	0	1	1	0	0	non_hm2	non_hm6	0	0	0	0
UMPS_MOUSE	0.001	0.001	0.001	0.001	0	0	0.0336873	0.144217	1.47253	0.840984	non_hm2	non_hm6	0.444444	0.25	0	0
UN93B_MOUSE	0.001	0.001	0.001	0.001	0	0	0.0768812	1	1.11418	0	non_hm2	non_hm6	0.333333	0	0	0
URP2_MOUSE	0.291	0.241	0.351	0.216	-0.270452	0.158002	0.475802	0.584903	0.322574	0.232916	non_hm2	non_hm6	1	1	1	0.888889
USO1_MOUSE	0.001	0.001	0.001	0.001	0	0	0.0757962	0.673105	1.12035	0.171917	non_hm2	non_hm6	0	0.375	0.333333	0.222222
USP9X_MOUSE	0.001	0.001	0.011	0.001	-3.45943	0	0.00467038	1	2.33065	0	down_hm2	non_hm6	0.666667	0	0	0
UT14A_MOUSE	0.001	0.001	0.041	0.001	-5.35755	0	0.0137926	0.144217	1.86035	0.840984	non_hm2	non_hm6	0.555556	0.25	0	0
UTP18_MOUSE	0.001	0.001	0.051	0.001	-5.67243	0	0.0135579	1	1.86781	0	non_hm2	non_hm6	0.555556	0	0	0
UTP20_MOUSE	0.001	0.001	0.001	0.001	0	0	0.077243	1	1.11214	0	non_hm2	non_hm6	0.333333	0	0	0
VA0D1_MOUSE	0.001	0.001	0.001	0.001	0	0	0.169327	0.0585948	0.771273	1.23214	non_hm2	non_hm6	0	0.375	0.222222	0
VAPA_MOUSE	0.121	0.251	0.121	0.186	0	0.432385	0.914986	0.577351	0.0385857	0.23856	non_hm2	non_hm6	1	1	1	0.888889
VASP_MOUSE	0.271	0.271	0.271	0.381	0	-0.491498	0.852397	0.124655	0.0693582	0.90429	non_hm2	non_hm6	1	1	1	0.888889
VAT1_MOUSE	0.001	0.001	0.001	0.001	0	0	1	0.0596563	0	1.22434	non_hm2	non_hm6	0	0.375	0	0
VATA_MOUSE	0.151	0.151	0.151	0.181	0	-0.261441	0.246494	0.653448	0.608194	0.184789	non_hm2	non_hm6	1	1	1	0.888889
VATB2_MOUSE	0.121	0.191	0.191	0.191	-0.658566	0	0.553446	0.805764	0.256925	0.0937919	non_hm2	non_hm6	1	1	0.888889	0.888889
VATC1_MOUSE	0.001	0.001	0.001	0.001	0	0	1	0.0585948	0	1.23214	non_hm2	non_hm6	0	0.375	0	0
VATE1_MOUSE	0.001	0.131	0.131	0.001	-7.03342	7.03342	9.34937e-05	0.565773	4.02922	0.247358	down_hm2	non_hm6	1	0.375	0	0.666667
VATG1_MOUSE	0.251	0.251	0.251	0.001	0	7.97154	0.426462	0.00638711	0.37012	2.1947	non_hm2	up_hm6	0.888889	0	0.666667	0.666667
VATH_MOUSE	0.001	0.001	0.001	0.001	0	0	0.0335143	0.0596563	1.47477	1.22434	non_hm2	non_hm6	0	0.375	0.444444	0
VATL_MOUSE	0.001	0.001	0.001	0.001	0	0	1	1	0	0	non_hm2	non_hm6	0	0	0	0
VCIP1_MOUSE	0.001	0.001	0.001	0.001	0	0	0.169327	1	0.771273	0	non_hm2	non_hm6	0.222222	0	0	0
VDAC1_MOUSE	0.001	0.001	0.001	0.101	0	-6.65821	0.575694	0.00240485	0.239809	2.61891	non_hm2	down_hm6	0.333333	0.75	0.222222	0
VDAC2_MOUSE	0.101	0.221	0.221	0.221	-1.12969	0	0.0170975	0.7976	1.76707	0.0982151	non_hm2	non_hm6	1	1	0.555556	0.888889
VDAC3_MOUSE	0.001	0.001	0.001	0.001	0	0	0.0768812	1	1.11418	0	non_hm2	non_hm6	0.333333	0	0	0
VIGLN_MOUSE	0.021	0.001	0.001	0.001	4.39232	0	0.0131707	1	1.88039	0	non_hm2	non_hm6	0	0	0.555556	0
VIME_MOUSE	0.521	0.611	0.711	0.661	-0.448566	-0.113478	0.115493	0.260435	0.937443	0.5843	non_hm2	non_hm6	1	1	1	1
VINC_MOUSE	0.031	0.001	0.001	0.016	4.9542	-4	0.205027	0.25819	0.688189	0.58806	non_hm2	non_hm6	0.222222	0.5	0.555556	0.222222
VMA5A_MOUSE	0.041	0.081	0.041	0.121	0	-0.579013	0.963541	0.10105	0.0161299	0.995463	non_hm2	non_hm6	0.666667	0.875	0.888889	0.888889
VP13C_MOUSE	0.011	0.001	0.011	0.016	0	-4	0.848214	0.013424	0.0714945	1.87212	non_hm2	non_hm6	0.555556	0.875	0.555556	0.222222
VP26B_MOUSE	0.001	0.001	0.001	0.001	0	0	0.0757962	1	1.12035	0	non_hm2	non_hm6	0.333333	0	0	0
VPS29_MOUSE	0.001	0.001	0.001	0.001	0	0	0.0768812	0.673105	1.11418	0.171917	non_hm2	non_hm6	0.333333	0.375	0	0.222222
VPS35_MOUSE	0.001	0.001	0.041	0.001	-5.35755	0	0.00345455	0.509378	2.46161	0.29296	down_hm2	non_hm6	1	0.375	0.333333	0.222222
VPS4B_MOUSE	0.001	0.001	0.001	0.001	0	0	1	1	0	0	non_hm2	non_hm6	0	0	0	0
WASP_MOUSE	0.001	0.001	0.001	0.031	0	-4.9542	0.0768812	0.0233541	1.11418	1.63164	non_hm2	non_hm6	0.333333	0.5	0	0
WDR1_MOUSE	0.001	0.051	0.001	0.051	0	0	0.915742	0.83833	0.0382269	0.0765851	non_hm2	non_hm6	0.333333	0.625	0.333333	0.666667
WDR12_MOUSE	0.001	0.001	0.071	0.001	-6.14975	0	0.163709	0.144217	0.785928	0.840984	non_hm2	non_hm6	0.666667	0.25	0.333333	0
WDR18_MOUSE	0.001	0.001	0.001	0.001	0	0	0.0768812	1	1.11418	0	non_hm2	non_hm6	0.333333	0	0	0
WDR33_MOUSE	0.021	0.001	0.051	0.001	-1.28011	0	0.361134	0.649408	0.442332	0.187483	non_hm2	non_hm6	0.666667	0.375	1	0.333333
WDR43_MOUSE	0.001	0.001	0.041	0.041	-5.35755	-5.35755	0.302646	0.164247	0.519066	0.784502	non_hm2	non_hm6	0.555556	0.625	0.333333	0.333333
WIPF1_MOUSE	0.001	0.001	0.001	0.036	0	-5.16993	0.0335143	0.352311	1.47477	0.453074	non_hm2	non_hm6	0	0.5	0.444444	0.333333
XPO1_MOUSE	0.031	0.001	0.081	0.041	-1.38565	-5.35755	0.233087	0.027645	0.632482	1.55838	non_hm2	non_hm6	0.666667	0.75	0.555556	0.222222
XPO2_MOUSE	0.001	0.001	0.031	0.001	-4.9542	0	0.0963596	0.345779	1.0161	0.461202	non_hm2	non_hm6	0.555556	0.125	0.222222	0
XPO5_MOUSE	0.001	0.001	0.021	0.001	-4.39232	0	0.154605	1	0.810777	0	non_hm2	non_hm6	0.555556	0	0.333333	0
XPOT_MOUSE	0.031	0.031	0.061	0.031	-0.976541	0	0.549914	0.957336	0.259705	0.0189357	non_hm2	non_hm6	0.666667	0.625	0.777778	0.666667
XPP1_MOUSE	0.001	0.001	0.001	0.051	0	-5.67243	0.169327	0.000686583	0.771273	3.16331	non_hm2	down_hm6	0.222222	0.875	0	0
XRCC1_MOUSE	0.101	0.051	0.101	0.101	0	-0.985786	0.588292	0.17542	0.230407	0.75592	non_hm2	non_hm6	0.666667	0.875	1	0.666667
XRN2_MOUSE	0.001	0.001	0.001	0.016	0	-4	0.033169	0.023508	1.47927	1.62879	non_hm2	non_hm6	0.444444	0.5	0	0
YBOX1_MOUSE	0.301	0.301	0.301	0.431	0	-0.517924	0.364552	0.0710041	0.43824	1.14872	non_hm2	non_hm6	1	1	1	0.888889
ZC3H4_MOUSE	0.001	0.001	0.001	0.001	0	0	1	1	0	0	non_hm2	non_hm6	0	0	0	0
ZCCHV_MOUSE	0.031	0.031	0.061	0.001	-0.976541	4.9542	0.265901	0.00638711	0.57528	2.1947	non_hm2	up_hm6	0.666667	0	0.666667	0.666667
ZCH18_MOUSE	0.001	0.001	0.001	0.001	0	0	0.169327	1	0.771273	0	non_hm2	non_hm6	0.222222	0	0	0
ZN622_MOUSE	0.001	0.001	0.001	0.001	0	0	1	0.197582	0	0.704252	non_hm2	non_hm6	0	0	0	0.222222
ZPR1_MOUSE	0.001	0.001	0.001	0.001	0	0	1	1	0	0	non_hm2	non_hm6	0	0	0	0
