# Supplementary material for: Proteome dataset of mouse macrophage cell line infected with tick-borne encephalitis virus
Source: Data Brief. 2019 Dec 19;28:105029. doi: 10.1016/j.dib.2019.105029 (PMC6939094; doi:10.1016/j.dib.2019.105029)
Supplement: Multimedia component 2 [file mmc2.xml]

<?xml version="1.0" encoding="utf-8" standalone="no"?>
<data>
  <datasets>
    <author>kaysheva1@gmail.com</author>
    <type>1</type>
    <dataset>
      <name>Dataset of proteins of mouse macrophage cell line PMJ2R samples infected with Tick-borne encephalitis virus, strain Hypr original isolate</name>
      <caption />
      <description>Dataset for a comparative analysis of protein profiles of three series of mouse macrophage cell line PMJ2R samples including the control uninfected series (sample M) and infected with Tick-borne encephalitis virus, strain Hypr original isolate on the second (H2) and sixth day (H6) after infection was carried out using panoramic ultra-high resolution mass spectrometry.</description>
      <filetype>
        <name />
      </filetype>
      <filesize />
      <source>0</source>
      <sourcename>Original Data</sourcename>
      <access>
        <type>1</type>
        <name>Data available in data repository</name>
        <reponame>PRIDE</reponame>
        <PersistentId />
        <deeplinkurl>https://www.ebi.ac.uk/pride/archive/</deeplinkurl>
      </access>
    </dataset>
  </datasets>
</data>
